# Supplementary material for: (E)-4-[4-(Diethyl­amino)­benzyl­idene­ammonio]­benzene­sulfonate
Source: Acta Crystallogr Sect E Struct Rep Online. 2012 Jun 20;68(Pt 7):o2155–6. doi: 10.1107/S1600536812026402 (PMC3393963; doi:10.1107/S1600536812026402)
Supplement: Supplementary file 1 [file e-68-o2155-sup1.cif]

##############################################################################
#                                                                            #
# This CIF contains the data in a paper accepted for publication in          #
# Acta Crystallographica Section E. It conforms to the requirements of       #
# Notes for Authors for Acta Crystallographica Section E, and has been       #
# peer reviewed under the auspices of the IUCr Commission on Journals.       #
#                                                                            #
# Full details of the Crystallographic Information File format               #
# are given in the paper "The Crystallographic Information File (CIF):       #
# a New Standard Archive File for Crystallography" by S. R. Hall, F. H.      #
# Allen and I. D. Brown [Acta Cryst. (1991), A47, 655-685].                  #
#                                                                            #
# The current version of the core CIF dictionary is obtainable from          #
# ftp://ftp.iucr.org/pub/cif_core.dic.                                       #
#                                                                            #
# Software is freely available for graphical display of the structure(s)     #
# in this CIF. For information consult the CIF software page                 #
# http://www.iucr.org/resources/cif/software.                                #
#                                                                            #
# This file may be used for bona fide research purposes within the           #
# scientific community so long as proper attribution is given to the journal # 
# article from which it was obtained.                                        #
#                                                                            #
##############################################################################
data_global
_audit_creation_method     'form.cif (version 2.0)'
_journal_data_validation_number     ?
_journal_date_recd_electronic     2012-06-03
_journal_date_accepted     2012-06-11
_journal_name_full     'Acta Crystallographica, Section E'
_journal_year     2012
_journal_volume     68
_journal_issue      7
_journal_page_first     o2155
_journal_page_last     o2156
_journal_paper_category     QO
_journal_paper_doi     10.1107/S1600536812026402
_journal_coeditor_code     IS5152
_publ_contact_author_name     'Assoc.Prof. Dr. Suchada Chantrapromma'
_publ_contact_author_address
;
      Department of Chemistry
      Faculty of Science
      Prince of Songkla University
      Hat-Yai, Songkhla 90112
      Thailand
;
_publ_contact_author_email     'suchada.c@psu.ac.th'
_publ_contact_author_fax     '66 74 212918'
_publ_contact_author_phone     '66 74 288447'
_publ_section_title
;
(<i>E</i>)-4-[4-(Diethylamino)benzylideneammonio]benzenesulfonate
;
loop_
    _publ_author_name
    _publ_author_footnote
    _publ_author_address
    'Pumsak Ruanwas' ?
;  Department of Chemistry and Center of Excellence for Innovation in Chemistry
   Faculty of Science
   Prince of Songkla University
   Hat-Yai, Songkhla 90112
   Thailand
;
    'Suchada Chantrapromma'
;
      Thomson Reuters ResearcherID: A-5085-2009.
;
;     Crystal Materials Research Unit
      Department of Chemistry
      Faculty of Science
      Prince of Songkla University
      Hat-Yai, Songkhla 90112
      Thailand
;
    'Hoong-Kun Fun'
;
      Additional correspondence author, e-mail: hkfun@usm.my.
      Thomson Reuters ResearcherID: A-3561-2009.
;
;     X-ray Crystallography Unit
      School of Physics
      Universiti Sains Malaysia
      11800 USM, Penang
      Malaysia
;
data_I
_audit_creation_method     SHELXL-97
_chemical_name_systematic
;
(<i>E</i>)-4-[4-(Diethylamino)benzylideneammonio]benzenesulfonate
;
_chemical_name_common
;
;
_chemical_formula_moiety     'C17 H20 N2 O3 S'
_chemical_formula_sum     'C17 H20 N2 O3 S'
_chemical_formula_iupac     'C17 H20 N2 O3 S'
_chemical_formula_weight     332.42
_chemical_melting_point     ?
_chemical_melting_point_gt     540
_chemical_melting_point_lt     541
_symmetry_cell_setting     triclinic
_symmetry_space_group_name_H-M     'P -1'
_symmetry_space_group_name_Hall     '-P 1'
loop_
    _symmetry_equiv_pos_as_xyz
    'x, y, z'
    '-x, -y, -z'
_cell_length_a     8.12270(10)
_cell_length_b     8.87450(10)
_cell_length_c     12.4070(2)
_cell_angle_alpha     69.3860(10)
_cell_angle_beta     72.4420(10)
_cell_angle_gamma     75.5090(10)
_cell_volume     787.634(19)
_cell_formula_units_Z     2
_cell_measurement_reflns_used     5685
_cell_measurement_theta_min     1.80
_cell_measurement_theta_max     32.50
_cell_measurement_temperature     100
_exptl_crystal_description     Block
_exptl_crystal_colour     Yellow
_exptl_crystal_size_max     0.45
_exptl_crystal_size_mid     0.22
_exptl_crystal_size_min     0.14
_exptl_crystal_density_diffrn     1.402
_exptl_crystal_density_meas     ?
_exptl_crystal_density_method     'not measured'
_exptl_crystal_F_000     352
_exptl_absorpt_coefficient_mu     0.223
_exptl_absorpt_correction_type     multi-scan
_exptl_absorpt_process_details     '(SADABS; Bruker, 2005)'
_exptl_absorpt_correction_T_min     0.9057
_exptl_absorpt_correction_T_max     0.9687
_exptl_special_details
;
The crystal was placed in the cold stream of an Oxford Cryosystems Cobra
open-flow nitrogen cryostat (Cosier & Glazer, 1986) operating at 120.0(1) K.
;
_diffrn_ambient_temperature     100
_diffrn_radiation_type     'MoK\a'
_diffrn_radiation_wavelength     0.71073
_diffrn_radiation_source     'sealed tube'
_diffrn_radiation_monochromator     'graphite'
_diffrn_measurement_device_type     'Bruker APEXII CCD area-detector'
_diffrn_measurement_method     '\f and \w scans'
_diffrn_detector_area_resol_mean     ?
_diffrn_reflns_number     24759
_diffrn_reflns_av_R_equivalents     0.0239
_diffrn_reflns_av_sigmaI/netI     0.0218
_diffrn_reflns_theta_min     1.80
_diffrn_reflns_theta_max     32.50
_diffrn_reflns_theta_full     32.50
_diffrn_measured_fraction_theta_max     0.997
_diffrn_measured_fraction_theta_full     0.997
_diffrn_reflns_limit_h_min     -12
_diffrn_reflns_limit_h_max     12
_diffrn_reflns_limit_k_min     -13
_diffrn_reflns_limit_k_max     13
_diffrn_reflns_limit_l_min     -18
_diffrn_reflns_limit_l_max     17
_diffrn_standards_number     0
_diffrn_standards_interval_count     ?
_diffrn_standards_interval_time     ?
_diffrn_standards_decay_%     ?
_refine_special_details
;
Refinement of <i>F</i>^2^ against ALL reflections. The weighted <i>R</i>-factor
<i>wR</i> and goodness of fit <i>S</i> are based on <i>F</i>^2^, conventional
<i>R</i>-factors <i>R</i> are based on <i>F</i>, with <i>F</i> set to zero for
negative <i>F</i>^2^. The threshold expression of <i>F</i>^2^ >
\s(<i>F</i>^2^) is used only for calculating <i>R</i>-factors(gt) <i>etc</i>.
and is not relevant to the choice of reflections for refinement.
<i>R</i>-factors based on <i>F</i>^2^ are statistically about twice as large
as those based on <i>F</i>, and <i>R</i>- factors based on ALL data will be
even larger.
;
_reflns_number_total     5685
_reflns_number_gt     5040
_reflns_threshold_expression     I>2\s(I)
_refine_ls_structure_factor_coef     Fsqd
_refine_ls_matrix_type     full
_refine_ls_R_factor_all     0.0396
_refine_ls_R_factor_gt     0.0342
_refine_ls_wR_factor_gt     0.0929
_refine_ls_wR_factor_ref     0.0968
_refine_ls_goodness_of_fit_ref     1.040
_refine_ls_restrained_S_all     1.040
_refine_ls_number_reflns     5685
_refine_ls_number_parameters     214
_refine_ls_number_restraints     0
_refine_ls_hydrogen_treatment     mixed
_refine_ls_weighting_scheme     calc
_refine_ls_weighting_details
         'calc w=1/[\s^2^(Fo^2^)+(0.0477P)^2^+0.3239P] where P=(Fo^2^+2Fc^2^)/3'
_atom_sites_solution_hydrogens     geom
_atom_sites_solution_primary     direct
_atom_sites_solution_secondary     difmap
_refine_ls_shift/su_max     0.001
_refine_ls_shift/su_mean     0.001
_refine_diff_density_max     0.770
_refine_diff_density_min     -0.403
_refine_ls_extinction_method     none
_refine_ls_extinction_coef     ?
loop_
    _atom_type_symbol
    _atom_type_description
    _atom_type_scat_dispersion_real
    _atom_type_scat_dispersion_imag
    _atom_type_scat_source
    'C' 'C' 0.0033 0.0016
                         'International Tables Vol C Tables 4.2.6.8 and 6.1.1.4'
    'H' 'H' 0.0000 0.0000
                         'International Tables Vol C Tables 4.2.6.8 and 6.1.1.4'
    'N' 'N' 0.0061 0.0033
                         'International Tables Vol C Tables 4.2.6.8 and 6.1.1.4'
    'O' 'O' 0.0106 0.0060
                         'International Tables Vol C Tables 4.2.6.8 and 6.1.1.4'
    'S' 'S' 0.1246 0.1234
                         'International Tables Vol C Tables 4.2.6.8 and 6.1.1.4'
_computing_data_collection     'APEX2 (Bruker, 2005)'
_computing_cell_refinement     'SAINT (Bruker, 2005)'
_computing_data_reduction     'SAINT (Bruker, 2005)'
_computing_structure_solution     'SHELXTL (Sheldrick, 2008)'
_computing_structure_refinement     'SHELXTL (Sheldrick, 2008)'
_computing_molecular_graphics     'SHELXTL (Sheldrick, 2008)'
_computing_publication_material
;
SHELXTL (Sheldrick, 2008) and PLATON (Spek, 2009)
;
loop_
    _atom_site_type_symbol
    _atom_site_label
    _atom_site_fract_x
    _atom_site_fract_y
    _atom_site_fract_z
    _atom_site_U_iso_or_equiv
    _atom_site_adp_type
    _atom_site_calc_flag
    _atom_site_refinement_flags
    _atom_site_occupancy
    _atom_site_symmetry_multiplicity
    _atom_site_disorder_assembly
    _atom_site_disorder_group
    S S1 -0.35313(3) 0.23999(3) 0.67776(2) 0.01330(6) Uani d . 1 1 . .
    O O1 -0.38256(10) 0.25888(10) 0.79395(7) 0.02127(16) Uani d . 1 1 . .
    O O2 -0.37965(10) 0.08274(9) 0.67967(7) 0.01962(15) Uani d . 1 1 . .
    O O3 -0.44670(9) 0.37665(9) 0.59896(7) 0.01834(14) Uani d . 1 1 . .
    N N1 0.39588(10) 0.29545(10) 0.43756(8) 0.01497(15) Uani d . 1 1 . .
    N N2 1.16999(11) 0.27158(11) 0.08368(8) 0.01660(16) Uani d . 1 1 . .
    C C1 0.12637(12) 0.20179(11) 0.45697(8) 0.01394(16) Uani d . 1 1 . .
    H H1A 0.1803 0.1600 0.3935 0.017 Uiso calc R 1 1 . .
    C C2 -0.04759(12) 0.18925(11) 0.51483(8) 0.01344(16) Uani d . 1 1 . .
    H H2A -0.1106 0.1391 0.4898 0.016 Uiso calc R 1 1 . .
    C C3 -0.12775(11) 0.25131(11) 0.60985(8) 0.01259(15) Uani d . 1 1 . .
    C C4 -0.03462(12) 0.32751(12) 0.64768(9) 0.01528(17) Uani d . 1 1 . .
    H H4A -0.0885 0.3685 0.7115 0.018 Uiso calc R 1 1 . .
    C C5 0.13909(12) 0.34216(12) 0.58977(9) 0.01560(17) Uani d . 1 1 . .
    H H5A 0.2013 0.3944 0.6138 0.019 Uiso calc R 1 1 . .
    C C6 0.21886(11) 0.27794(11) 0.49552(8) 0.01322(16) Uani d . 1 1 . .
    C C7 0.50414(12) 0.19565(11) 0.38086(8) 0.01395(16) Uani d . 1 1 . .
    H H7A 0.4650 0.1025 0.3867 0.017 Uiso calc R 1 1 . .
    C C8 0.67488(12) 0.21763(11) 0.31182(8) 0.01355(16) Uani d . 1 1 . .
    C C9 0.77809(12) 0.09167(12) 0.26404(9) 0.01590(17) Uani d . 1 1 . .
    H H9A 0.7332 -0.0032 0.2817 0.019 Uiso calc R 1 1 . .
    C C10 0.94259(13) 0.10588(12) 0.19236(9) 0.01669(17) Uani d . 1 1 . .
    H H10A 1.0086 0.0198 0.1640 0.020 Uiso calc R 1 1 . .
    C C11 1.01332(12) 0.25146(12) 0.16084(8) 0.01427(16) Uani d . 1 1 . .
    C C12 0.91019(12) 0.37647(12) 0.21180(9) 0.01533(17) Uani d . 1 1 . .
    H H12A 0.9551 0.4708 0.1956 0.018 Uiso calc R 1 1 . .
    C C13 0.74652(12) 0.36035(12) 0.28410(9) 0.01506(17) Uani d . 1 1 . .
    H H13A 0.6817 0.4442 0.3153 0.018 Uiso calc R 1 1 . .
    C C14 1.28157(13) 0.14184(13) 0.03449(10) 0.02023(19) Uani d . 1 1 . .
    H H14A 1.2715 0.0372 0.0948 0.024 Uiso calc R 1 1 . .
    H H14B 1.4026 0.1575 0.0128 0.024 Uiso calc R 1 1 . .
    C C15 1.23208(15) 0.13989(16) -0.07380(11) 0.0264(2) Uani d . 1 1 . .
    H H15A 1.3078 0.0536 -0.1030 0.040 Uiso calc R 1 1 . .
    H H15B 1.2442 0.2425 -0.1343 0.040 Uiso calc R 1 1 . .
    H H15C 1.1130 0.1223 -0.0524 0.040 Uiso calc R 1 1 . .
    C C16 1.24190(13) 0.42267(13) 0.04692(9) 0.01837(18) Uani d . 1 1 . .
    H H16A 1.1470 0.5145 0.0429 0.022 Uiso calc R 1 1 . .
    H H16B 1.3185 0.4371 -0.0317 0.022 Uiso calc R 1 1 . .
    C C17 1.34381(15) 0.42088(16) 0.13212(10) 0.0247(2) Uani d . 1 1 . .
    H H17A 1.3825 0.5241 0.1080 0.037 Uiso calc R 1 1 . .
    H H17B 1.4434 0.3356 0.1314 0.037 Uiso calc R 1 1 . .
    H H17C 1.2698 0.4019 0.2107 0.037 Uiso calc R 1 1 . .
    H H1N1 0.427(2) 0.380(2) 0.4405(14) 0.030(4) Uiso d . 1 1 . .
loop_
    _atom_site_aniso_label
    _atom_site_aniso_U_11
    _atom_site_aniso_U_22
    _atom_site_aniso_U_33
    _atom_site_aniso_U_12
    _atom_site_aniso_U_13
    _atom_site_aniso_U_23
    S1 0.01089(10) 0.01367(10) 0.01646(11) -0.00400(7) -0.00018(7) -0.00702(8)
    O1 0.0193(3) 0.0295(4) 0.0174(4) -0.0095(3) 0.0027(3) -0.0119(3)
    O2 0.0170(3) 0.0154(3) 0.0277(4) -0.0073(2) 0.0013(3) -0.0102(3)
    O3 0.0130(3) 0.0177(3) 0.0254(4) -0.0014(2) -0.0054(3) -0.0078(3)
    N1 0.0111(3) 0.0178(4) 0.0183(4) -0.0050(3) -0.0009(3) -0.0085(3)
    N2 0.0127(3) 0.0200(4) 0.0166(4) -0.0038(3) 0.0001(3) -0.0071(3)
    C1 0.0130(4) 0.0163(4) 0.0146(4) -0.0044(3) -0.0017(3) -0.0070(3)
    C2 0.0124(3) 0.0145(4) 0.0149(4) -0.0042(3) -0.0026(3) -0.0053(3)
    C3 0.0112(3) 0.0126(4) 0.0146(4) -0.0031(3) -0.0022(3) -0.0046(3)
    C4 0.0135(4) 0.0174(4) 0.0174(4) -0.0038(3) -0.0012(3) -0.0092(3)
    C5 0.0132(4) 0.0181(4) 0.0192(4) -0.0045(3) -0.0026(3) -0.0097(3)
    C6 0.0105(3) 0.0143(4) 0.0157(4) -0.0038(3) -0.0017(3) -0.0054(3)
    C7 0.0131(4) 0.0155(4) 0.0141(4) -0.0039(3) -0.0026(3) -0.0048(3)
    C8 0.0118(3) 0.0156(4) 0.0140(4) -0.0032(3) -0.0020(3) -0.0054(3)
    C9 0.0163(4) 0.0147(4) 0.0161(4) -0.0038(3) -0.0010(3) -0.0054(3)
    C10 0.0158(4) 0.0155(4) 0.0175(4) -0.0019(3) -0.0002(3) -0.0070(3)
    C11 0.0121(4) 0.0169(4) 0.0138(4) -0.0022(3) -0.0026(3) -0.0051(3)
    C12 0.0128(4) 0.0160(4) 0.0186(4) -0.0039(3) -0.0024(3) -0.0069(3)
    C13 0.0122(4) 0.0162(4) 0.0187(4) -0.0025(3) -0.0026(3) -0.0082(3)
    C14 0.0142(4) 0.0241(5) 0.0203(5) -0.0009(3) 0.0008(3) -0.0098(4)
    C15 0.0235(5) 0.0353(6) 0.0236(5) -0.0071(4) 0.0004(4) -0.0163(5)
    C16 0.0157(4) 0.0231(5) 0.0162(4) -0.0071(3) -0.0014(3) -0.0050(4)
    C17 0.0195(4) 0.0374(6) 0.0221(5) -0.0103(4) -0.0023(4) -0.0130(4)
_geom_special_details
;
All e.s.d.'s (except the e.s.d. in the dihedral angle between two l.s. planes)
are estimated using the full covariance matrix. The cell e.s.d.'s are taken
into account individually in the estimation of e.s.d.'s in distances, angles
and torsion angles; correlations between e.s.d.'s in cell parameters are only
used when they are defined by crystal symmetry. An approximate (isotropic)
treatment of cell e.s.d.'s is used for estimating e.s.d.'s involving l.s.
planes.
;
loop_
    _geom_bond_atom_site_label_1
    _geom_bond_atom_site_label_2
    _geom_bond_site_symmetry_2
    _geom_bond_distance
    _geom_bond_publ_flag
    S1 O1 . 1.4511(8) ?
    S1 O2 . 1.4555(7) ?
    S1 O3 . 1.4685(8) ?
    S1 C3 . 1.7814(9) ?
    N1 C7 . 1.3146(12) ?
    N1 C6 . 1.4206(11) ?
    N1 H1N1 . 0.867(17) ?
    N2 C11 . 1.3514(12) ?
    N2 C16 . 1.4654(13) ?
    N2 C14 . 1.4692(13) ?
    C1 C2 . 1.3910(12) ?
    C1 C6 . 1.3958(13) ?
    C1 H1A . 0.9300 ?
    C2 C3 . 1.3897(13) ?
    C2 H2A . 0.9300 ?
    C3 C4 . 1.3942(12) ?
    C4 C5 . 1.3923(13) ?
    C4 H4A . 0.9300 ?
    C5 C6 . 1.3926(13) ?
    C5 H5A . 0.9300 ?
    C7 C8 . 1.4128(12) ?
    C7 H7A . 0.9300 ?
    C8 C9 . 1.4148(13) ?
    C8 C13 . 1.4152(13) ?
    C9 C10 . 1.3714(13) ?
    C9 H9A . 0.9300 ?
    C10 C11 . 1.4256(13) ?
    C10 H10A . 0.9300 ?
    C11 C12 . 1.4288(13) ?
    C12 C13 . 1.3704(13) ?
    C12 H12A . 0.9300 ?
    C13 H13A . 0.9300 ?
    C14 C15 . 1.5207(16) ?
    C14 H14A . 0.9700 ?
    C14 H14B . 0.9700 ?
    C15 H15A . 0.9600 ?
    C15 H15B . 0.9600 ?
    C15 H15C . 0.9600 ?
    C16 C17 . 1.5207(15) ?
    C16 H16A . 0.9700 ?
    C16 H16B . 0.9700 ?
    C17 H17A . 0.9600 ?
    C17 H17B . 0.9600 ?
    C17 H17C . 0.9600 ?
loop_
    _geom_angle_atom_site_label_1
    _geom_angle_atom_site_label_2
    _geom_angle_atom_site_label_3
    _geom_angle_site_symmetry_1
    _geom_angle_site_symmetry_3
    _geom_angle
    _geom_angle_publ_flag
    O1 S1 O2 . . 114.51(5) ?
    O1 S1 O3 . . 112.95(5) ?
    O2 S1 O3 . . 112.08(5) ?
    O1 S1 C3 . . 105.86(4) ?
    O2 S1 C3 . . 106.04(4) ?
    O3 S1 C3 . . 104.40(4) ?
    C7 N1 C6 . . 123.77(8) ?
    C7 N1 H1N1 . . 121.8(11) ?
    C6 N1 H1N1 . . 114.4(11) ?
    C11 N2 C16 . . 121.95(8) ?
    C11 N2 C14 . . 122.25(8) ?
    C16 N2 C14 . . 115.76(8) ?
    C2 C1 C6 . . 119.04(9) ?
    C2 C1 H1A . . 120.5 ?
    C6 C1 H1A . . 120.5 ?
    C3 C2 C1 . . 120.39(8) ?
    C3 C2 H2A . . 119.8 ?
    C1 C2 H2A . . 119.8 ?
    C2 C3 C4 . . 120.24(8) ?
    C2 C3 S1 . . 118.97(7) ?
    C4 C3 S1 . . 120.73(7) ?
    C5 C4 C3 . . 119.90(9) ?
    C5 C4 H4A . . 120.0 ?
    C3 C4 H4A . . 120.0 ?
    C4 C5 C6 . . 119.43(8) ?
    C4 C5 H5A . . 120.3 ?
    C6 C5 H5A . . 120.3 ?
    C5 C6 C1 . . 121.00(8) ?
    C5 C6 N1 . . 118.26(8) ?
    C1 C6 N1 . . 120.73(8) ?
    N1 C7 C8 . . 125.64(8) ?
    N1 C7 H7A . . 117.2 ?
    C8 C7 H7A . . 117.2 ?
    C7 C8 C9 . . 117.96(8) ?
    C7 C8 C13 . . 123.96(8) ?
    C9 C8 C13 . . 118.04(8) ?
    C10 C9 C8 . . 121.68(9) ?
    C10 C9 H9A . . 119.2 ?
    C8 C9 H9A . . 119.2 ?
    C9 C10 C11 . . 120.59(9) ?
    C9 C10 H10A . . 119.7 ?
    C11 C10 H10A . . 119.7 ?
    N2 C11 C10 . . 121.17(9) ?
    N2 C11 C12 . . 121.43(9) ?
    C10 C11 C12 . . 117.38(8) ?
    C13 C12 C11 . . 121.44(8) ?
    C13 C12 H12A . . 119.3 ?
    C11 C12 H12A . . 119.3 ?
    C12 C13 C8 . . 120.79(9) ?
    C12 C13 H13A . . 119.6 ?
    C8 C13 H13A . . 119.6 ?
    N2 C14 C15 . . 112.15(9) ?
    N2 C14 H14A . . 109.2 ?
    C15 C14 H14A . . 109.2 ?
    N2 C14 H14B . . 109.2 ?
    C15 C14 H14B . . 109.2 ?
    H14A C14 H14B . . 107.9 ?
    C14 C15 H15A . . 109.5 ?
    C14 C15 H15B . . 109.5 ?
    H15A C15 H15B . . 109.5 ?
    C14 C15 H15C . . 109.5 ?
    H15A C15 H15C . . 109.5 ?
    H15B C15 H15C . . 109.5 ?
    N2 C16 C17 . . 111.85(9) ?
    N2 C16 H16A . . 109.2 ?
    C17 C16 H16A . . 109.2 ?
    N2 C16 H16B . . 109.2 ?
    C17 C16 H16B . . 109.2 ?
    H16A C16 H16B . . 107.9 ?
    C16 C17 H17A . . 109.5 ?
    C16 C17 H17B . . 109.5 ?
    H17A C17 H17B . . 109.5 ?
    C16 C17 H17C . . 109.5 ?
    H17A C17 H17C . . 109.5 ?
    H17B C17 H17C . . 109.5 ?
loop_
    _geom_torsion_atom_site_label_1
    _geom_torsion_atom_site_label_2
    _geom_torsion_atom_site_label_3
    _geom_torsion_atom_site_label_4
    _geom_torsion_site_symmetry_1
    _geom_torsion_site_symmetry_2
    _geom_torsion_site_symmetry_3
    _geom_torsion_site_symmetry_4
    _geom_torsion
    _geom_torsion_publ_flag
    C6 C1 C2 C3 . . . . -0.18(14) ?
    C1 C2 C3 C4 . . . . 0.32(14) ?
    C1 C2 C3 S1 . . . . 177.54(7) ?
    O1 S1 C3 C2 . . . . 160.63(8) ?
    O2 S1 C3 C2 . . . . 38.60(9) ?
    O3 S1 C3 C2 . . . . -79.93(8) ?
    O1 S1 C3 C4 . . . . -22.17(9) ?
    O2 S1 C3 C4 . . . . -144.20(8) ?
    O3 S1 C3 C4 . . . . 97.27(8) ?
    C2 C3 C4 C5 . . . . 0.28(14) ?
    S1 C3 C4 C5 . . . . -176.89(7) ?
    C3 C4 C5 C6 . . . . -1.00(15) ?
    C4 C5 C6 C1 . . . . 1.15(15) ?
    C4 C5 C6 N1 . . . . 179.62(9) ?
    C2 C1 C6 C5 . . . . -0.56(14) ?
    C2 C1 C6 N1 . . . . -178.99(8) ?
    C7 N1 C6 C5 . . . . 153.95(10) ?
    C7 N1 C6 C1 . . . . -27.57(14) ?
    C6 N1 C7 C8 . . . . 172.99(9) ?
    N1 C7 C8 C9 . . . . 175.46(10) ?
    N1 C7 C8 C13 . . . . -6.89(16) ?
    C7 C8 C9 C10 . . . . 177.47(9) ?
    C13 C8 C9 C10 . . . . -0.33(15) ?
    C8 C9 C10 C11 . . . . -1.77(15) ?
    C16 N2 C11 C10 . . . . 177.74(9) ?
    C14 N2 C11 C10 . . . . -4.37(15) ?
    C16 N2 C11 C12 . . . . -0.73(15) ?
    C14 N2 C11 C12 . . . . 177.16(9) ?
    C9 C10 C11 N2 . . . . -175.28(10) ?
    C9 C10 C11 C12 . . . . 3.24(14) ?
    N2 C11 C12 C13 . . . . 175.78(9) ?
    C10 C11 C12 C13 . . . . -2.75(14) ?
    C11 C12 C13 C8 . . . . 0.74(15) ?
    C7 C8 C13 C12 . . . . -176.80(9) ?
    C9 C8 C13 C12 . . . . 0.85(14) ?
    C11 N2 C14 C15 . . . . 84.88(12) ?
    C16 N2 C14 C15 . . . . -97.11(11) ?
    C11 N2 C16 C17 . . . . 86.61(12) ?
    C14 N2 C16 C17 . . . . -91.41(11) ?
loop_
    _geom_hbond_atom_site_label_D
    _geom_hbond_atom_site_label_H
    _geom_hbond_atom_site_label_A
    _geom_hbond_site_symmetry_A
    _geom_hbond_distance_DH
    _geom_hbond_distance_HA
    _geom_hbond_distance_DA
    _geom_hbond_angle_DHA
    _geom_hbond_publ_flag
    N1 H1N1 O3 1_655 0.865(18) 2.466(17) 3.0309(12) 123.6(13) y
    N1 H1N1 O3 2_566 0.865(18) 2.076(18) 2.8989(12) 158.7(16) y
    C7 H7A O2 2_556 0.93 2.39 3.2719(13) 157 y
    C13 H13A O3 2_566 0.93 2.40 3.3002(13) 164 y
    C14 H14A O1 2_656 0.97 2.58 3.4805(14) 155 y
_iucr_refine_instructions_details
;
TITL sfpetm in P-1 (100K)
CELL  0.71073    8.1227    8.8745   12.4070    69.386    72.442    75.509
ZERR  2           0.0001    0.0001    0.0002     0.001     0.001     0.001
LATT   1
SFAC C H N O S
UNIT 34 40 4 6 2
SIZE 0.144 0.219 0.454
L.S. 10
BOND $H
FMAP 2 1 60
PLAN 20
ACTA
OMIT -4 65
CONF
WGHT    0.047700    0.323900
FVAR       0.70266   0.06002
S1    5   -0.353132    0.239992    0.677759    11.00000    0.01089    0.01367 =
         0.01646   -0.00702   -0.00018   -0.00400
O1    4   -0.382559    0.258878    0.793953    11.00000    0.01926    0.02951 =
         0.01739   -0.01193    0.00271   -0.00949
O2    4   -0.379649    0.082737    0.679670    11.00000    0.01700    0.01543 =
         0.02766   -0.01023    0.00130   -0.00728
O3    4   -0.446704    0.376655    0.598962    11.00000    0.01301    0.01773 =
         0.02541   -0.00781   -0.00537   -0.00142
N1    3    0.395878    0.295454    0.437556    11.00000    0.01109    0.01784 =
         0.01832   -0.00852   -0.00091   -0.00503
N2    3    1.169994    0.271583    0.083680    11.00000    0.01269    0.02005 =
         0.01660   -0.00709    0.00007   -0.00380
C1    1    0.126371    0.201793    0.456972    11.00000    0.01303    0.01627 =
         0.01456   -0.00697   -0.00166   -0.00443
AFIX  43
H1A   2    0.180275    0.160046    0.393523    11.00000   -1.20000
AFIX   0
C2    1   -0.047591    0.189255    0.514834    11.00000    0.01238    0.01453 =
         0.01491   -0.00533   -0.00258   -0.00421
AFIX  43
H2A   2   -0.110631    0.139051    0.489790    11.00000   -1.20000
AFIX   0
C3    1   -0.127751    0.251306    0.609848    11.00000    0.01116    0.01257 =
         0.01460   -0.00460   -0.00220   -0.00310
C4    1   -0.034621    0.327513    0.647680    11.00000    0.01349    0.01735 =
         0.01743   -0.00925   -0.00121   -0.00383
AFIX  43
H4A   2   -0.088455    0.368506    0.711503    11.00000   -1.20000
AFIX   0
C5    1    0.139093    0.342158    0.589773    11.00000    0.01323    0.01809 =
         0.01924   -0.00975   -0.00257   -0.00453
AFIX  43
H5A   2    0.201322    0.394374    0.613827    11.00000   -1.20000
AFIX   0
C6    1    0.218856    0.277942    0.495524    11.00000    0.01052    0.01429 =
         0.01570   -0.00545   -0.00169   -0.00382
C7    1    0.504140    0.195650    0.380863    11.00000    0.01309    0.01551 =
         0.01409   -0.00481   -0.00261   -0.00392
AFIX  43
H7A   2    0.464955    0.102536    0.386709    11.00000   -1.20000
AFIX   0
C8    1    0.674875    0.217627    0.311821    11.00000    0.01177    0.01557 =
         0.01397   -0.00543   -0.00199   -0.00316
C9    1    0.778094    0.091665    0.264041    11.00000    0.01634    0.01470 =
         0.01611   -0.00541   -0.00102   -0.00384
AFIX  43
H9A   2    0.733243   -0.003197    0.281699    11.00000   -1.20000
AFIX   0
C10   1    0.942591    0.105878    0.192357    11.00000    0.01582    0.01552 =
         0.01748   -0.00703   -0.00016   -0.00194
AFIX  43
H10A  2    1.008592    0.019783    0.164049    11.00000   -1.20000
AFIX   0
C11   1    1.013318    0.251458    0.160845    11.00000    0.01208    0.01693 =
         0.01383   -0.00510   -0.00265   -0.00216
C12   1    0.910192    0.376472    0.211805    11.00000    0.01284    0.01603 =
         0.01858   -0.00694   -0.00244   -0.00387
AFIX  43
H12A  2    0.955128    0.470839    0.195553    11.00000   -1.20000
AFIX   0
C13   1    0.746519    0.360354    0.284103    11.00000    0.01219    0.01619 =
         0.01870   -0.00823   -0.00257   -0.00253
AFIX  43
H13A  2    0.681746    0.444219    0.315329    11.00000   -1.20000
AFIX   0
C14   1    1.281572    0.141836    0.034492    11.00000    0.01419    0.02413 =
         0.02034   -0.00976    0.00075   -0.00093
AFIX  23
H14A  2    1.271508    0.037151    0.094762    11.00000   -1.20000
H14B  2    1.402621    0.157489    0.012818    11.00000   -1.20000
AFIX   0
C15   1    1.232084    0.139885   -0.073796    11.00000    0.02354    0.03534 =
         0.02359   -0.01628    0.00040   -0.00710
AFIX  33
H15A  2    1.307831    0.053601   -0.103031    11.00000   -1.50000
H15B  2    1.244166    0.242507   -0.134316    11.00000   -1.50000
H15C  2    1.113016    0.122315   -0.052401    11.00000   -1.50000
AFIX   0
C16   1    1.241899    0.422667    0.046920    11.00000    0.01569    0.02306 =
         0.01624   -0.00499   -0.00137   -0.00715
AFIX  23
H16A  2    1.147003    0.514489    0.042923    11.00000   -1.20000
H16B  2    1.318514    0.437054   -0.031701    11.00000   -1.20000
AFIX   0
C17   1    1.343812    0.420876    0.132123    11.00000    0.01949    0.03738 =
         0.02212   -0.01298   -0.00229   -0.01026
AFIX 137
H17A  2    1.382549    0.524060    0.108037    11.00000   -1.50000
H17B  2    1.443415    0.335572    0.131419    11.00000   -1.50000
H17C  2    1.269809    0.401865    0.210700    11.00000   -1.50000
AFIX   0
H1N1  2    0.427071    0.380263    0.440465    11.00000    0.02963
HKLF 4
REM  sfpetm in P-1 (100K)
REM R1 =  0.0342 for   5040 Fo > 4sig(Fo)  and  0.0396 for all   5685 data
REM    214 parameters refined using      0 restraints
END
WGHT      0.0477      0.3239
REM Highest difference peak  0.770,  deepest hole -0.403,  1-sigma level  0.060
Q1    1   1.1852  0.7686  0.0610  11.00000  0.05    0.77
Q2    1   0.1765  0.3144  0.5382  11.00000  0.05    0.49
Q3    1   0.1835  0.2290  0.4840  11.00000  0.05    0.47
Q4    1  -0.0899  0.2211  0.5595  11.00000  0.05    0.46
Q5    1  -0.0922  0.3043  0.6253  11.00000  0.05    0.44
Q6    1   0.9820  0.1784  0.1804  11.00000  0.05    0.44
Q7    1   0.9621  0.3196  0.1804  11.00000  0.05    0.43
Q8    1   0.7218  0.1608  0.2838  11.00000  0.05    0.42
Q9    1   0.8671  0.1007  0.2371  11.00000  0.05    0.42
Q10   1   0.5870  0.2166  0.3413  11.00000  0.05    0.41
Q11   1   0.0379  0.2050  0.4824  11.00000  0.05    0.41
Q12   1   0.4485  0.2425  0.4175  11.00000  0.05    0.40
Q13   1   0.8208  0.3766  0.2431  11.00000  0.05    0.37
Q14   1   1.2838  0.4173  0.0990  11.00000  0.05    0.36
Q15   1  -0.3506  0.1486  0.6832  11.00000  0.05    0.34
Q16   1   0.0594  0.3283  0.6276  11.00000  0.05    0.34
Q17   1   0.7170  0.2803  0.2997  11.00000  0.05    0.33
Q18   1  -0.3799  0.2561  0.7393  11.00000  0.05    0.31
Q19   1  -0.3996  0.3242  0.6381  11.00000  0.05    0.31
Q20   1   1.2171  0.1972  0.0722  11.00000  0.05    0.28
;
