# Supplementary material for: (E)-4-[4-(Diethyl­amino)­benzyl­idene­ammonio]­benzene­sulfonate
Source: Acta Crystallogr Sect E Struct Rep Online. 2012 Jun 20;68(Pt 7):o2155–6. doi: 10.1107/S1600536812026402 (PMC3393963; doi:10.1107/S1600536812026402)
Supplement: Supplementary file 2 [file e-68-o2155-Isup2.hkl]

# 
# h,k,l, Fc-squared, Fo-squared, sigma(Fo-squared) and status flag 
# 
data_I
_shelx_title ' sfpetm in P-1 (100K)' 
_shelx_refln_list_code          4 
_shelx_F_calc_maximum      146.95 
_exptl_crystal_F_000       352.00 
_reflns_d_resolution_high  0.6614 
 
loop_ 
 _symmetry_equiv_pos_as_xyz 
 'x, y, z' 
 '-x, -y, -z' 
 
_cell_length_a     8.1227 
_cell_length_b     8.8745 
_cell_length_c    12.4070 
_cell_angle_alpha  69.386 
_cell_angle_beta   72.442 
_cell_angle_gamma  75.509 
 
_shelx_F_squared_multiplier     1.000 
 
loop_ 
 _refln_index_h 
 _refln_index_k 
 _refln_index_l 
 _refln_F_squared_calc 
 _refln_F_squared_meas 
 _refln_F_squared_sigma 
 _refln_observed_status 
   1   0   0       12.15       15.70      0.31 o 
   2   0   0      387.58      394.81      3.98 o 
   3   0   0      706.94      686.62      5.89 o 
   4   0   0      424.93      438.51      3.47 o 
   5   0   0      164.43      180.88      1.97 o 
   6   0   0       10.10        8.78      0.45 o 
   7   0   0      284.52      273.78      3.42 o 
   8   0   0      314.68      294.82      4.34 o 
   9   0   0       13.89        9.93      0.87 o 
  10   0   0      162.80      170.51      3.72 o 
  11   0   0        9.96        9.83      1.20 o 
 -11   1   0       10.20        8.68      1.04 o 
 -10   1   0       47.75       48.74      1.80 o 
  -9   1   0      222.19      215.79      3.78 o 
  -8   1   0      208.91      209.79      3.62 o 
  -7   1   0      129.98      114.90      2.01 o 
  -6   1   0      135.99      139.62      1.86 o 
  -5   1   0       48.26       49.96      0.81 o 
  -4   1   0      768.45      816.92      6.86 o 
  -3   1   0     1028.98     1058.69      8.45 o 
  -2   1   0     1368.02     1324.64     10.93 o 
  -1   1   0       23.01       40.41      0.59 o 
   0   1   0       45.23       26.99      0.51 o 
   1   1   0      123.39      163.72      1.47 o 
   2   1   0     1997.30     2041.11     15.19 o 
   3   1   0     2478.37     2673.95     20.84 o 
   4   1   0     1239.31     1330.15      9.08 o 
   5   1   0       12.82       15.10      0.44 o 
   6   1   0      264.67      272.30      2.77 o 
   7   1   0        0.06        0.90      0.44 o 
   8   1   0      173.35      157.29      2.61 o 
   9   1   0       15.29       16.30      1.09 o 
  10   1   0        0.25        0.60      0.75 o 
  11   1   0       78.67       83.83      2.34 o 
 -11   2   0        5.00        4.19      0.71 o 
 -10   2   0        7.91        6.01      1.18 o 
  -9   2   0       13.88       12.25      1.01 o 
  -8   2   0       78.72       75.85      2.21 o 
  -7   2   0       17.72       18.88      0.96 o 
  -6   2   0     1220.60     1180.02     14.41 o 
  -5   2   0       96.02       83.44      1.98 o 
  -4   2   0      435.66      447.36      4.04 o 
  -3   2   0      213.73      187.83      1.86 o 
  -2   2   0       15.34       17.01      0.48 o 
  -1   2   0      158.06      195.02      1.98 o 
   0   2   0     9853.15     9557.60     77.31 o 
   1   2   0      151.92      137.66      1.45 o 
   2   2   0      318.38      305.14      2.48 o 
   3   2   0       10.48        5.05      0.32 o 
   4   2   0      695.46      721.54      5.04 o 
   5   2   0      741.24      813.78      5.45 o 
   6   2   0        2.74        3.52      0.29 o 
   7   2   0       78.33       82.87      1.68 o 
   8   2   0      173.08      153.55      2.59 o 
   9   2   0        1.68        2.44      0.54 o 
  10   2   0       30.84       31.01      1.74 o 
  11   2   0        0.19        0.15      0.47 o 
 -10   3   0        0.63        0.44      0.70 o 
  -9   3   0      130.74      119.89      3.10 o 
  -8   3   0       76.60       79.63      2.35 o 
  -7   3   0       79.51       74.52      2.08 o 
  -6   3   0       37.07       39.29      1.32 o 
  -5   3   0      139.66      126.77      2.11 o 
  -4   3   0      290.22      306.11      2.79 o 
  -3   3   0      157.03      180.72      1.90 o 
  -2   3   0      672.25      675.24      5.11 o 
  -1   3   0      150.29      131.37      1.64 o 
   0   3   0       12.88       15.07      0.50 o 
   1   3   0      123.31      118.68      1.59 o 
   2   3   0     1857.21     1895.56     13.90 o 
   3   3   0        0.09        0.41      0.13 o 
   4   3   0      894.25      977.35      8.29 o 
   5   3   0     1478.31     1405.37     10.95 o 
   6   3   0       83.91       82.22      1.29 o 
   7   3   0       42.17       47.67      1.53 o 
   8   3   0      114.14      104.84      2.07 o 
   9   3   0      154.96      154.60      3.58 o 
  10   3   0        2.43        2.58      0.64 o 
  11   3   0      115.71      117.55      2.78 o 
 -10   4   0        0.21        0.60      0.67 o 
  -9   4   0        0.08       -0.56      0.49 o 
  -8   4   0       61.20       53.39      2.01 o 
  -7   4   0        0.48        0.29      0.39 o 
  -6   4   0      470.07      462.89      5.56 o 
  -5   4   0        4.39        3.40      0.45 o 
  -4   4   0      594.77      611.19      6.12 o 
  -3   4   0      514.93      502.64      4.01 o 
  -2   4   0        8.01        8.73      0.41 o 
  -1   4   0      201.95      178.80      1.72 o 
   0   4   0       20.59       26.80      0.52 o 
   1   4   0        0.03        0.06      0.13 o 
   2   4   0        4.10        3.98      0.46 o 
   3   4   0      143.42      136.37      2.16 o 
   4   4   0      614.31      601.18      5.10 o 
   5   4   0      340.96      363.82      4.62 o 
   6   4   0      943.99      900.53     13.67 o 
   7   4   0      281.05      282.91      4.35 o 
   8   4   0       71.98       67.15      1.98 o 
   9   4   0       63.99       71.72      2.17 o 
  10   4   0        4.13        7.46      0.92 o 
  11   4   0       10.57       10.40      1.19 o 
  -9   5   0        1.34        1.90      1.04 o 
  -8   5   0       30.96       32.49      3.06 o 
  -7   5   0       20.27       20.42      1.53 o 
  -6   5   0       21.59       22.17      1.27 o 
  -5   5   0       54.54       53.35      1.43 o 
  -4   5   0       18.57       15.13      1.02 o 
  -3   5   0       27.67       22.36      0.94 o 
  -2   5   0      666.62      658.91      5.39 o 
  -1   5   0      424.44      432.40      3.51 o 
   0   5   0       12.01       11.67      0.41 o 
   1   5   0       88.57       86.49      1.11 o 
   2   5   0      380.19      375.53      3.27 o 
   3   5   0       91.67       87.74      1.20 o 
   4   5   0       80.08       90.19      1.34 o 
   5   5   0     2828.20     2785.35     26.67 o 
   6   5   0      130.30      137.18      3.22 o 
   7   5   0       74.76       82.78      2.51 o 
   8   5   0       38.12       37.87      1.97 o 
   9   5   0      301.96      297.20      5.92 o 
  10   5   0       86.22       78.11      2.69 o 
  11   5   0        9.55        8.79      1.47 o 
  -9   6   0       45.34       42.90      2.99 o 
  -8   6   0        0.52       -0.50      0.79 o 
  -7   6   0      115.47      108.97      3.17 o 
  -6   6   0       92.48       91.77      2.76 o 
  -5   6   0      195.48      184.68      3.88 o 
  -4   6   0      267.60      270.29      4.62 o 
  -3   6   0      196.69      184.72      3.20 o 
  -2   6   0      446.51      459.41      5.04 o 
  -1   6   0       55.28       50.87      1.06 o 
   0   6   0      940.55      918.64     10.32 o 
   1   6   0     1294.14     1327.83      9.87 o 
   2   6   0        4.19        1.47      0.30 o 
   3   6   0      357.07      331.69      3.80 o 
   4   6   0      362.94      354.11      3.78 o 
   5   6   0       55.87       52.75      1.34 o 
   6   6   0       27.31       24.33      1.01 o 
   7   6   0      368.40      353.53      6.46 o 
   8   6   0      240.60      240.43      7.71 o 
   9   6   0       82.10       92.01      2.92 o 
  10   6   0        8.54        8.48      1.11 o 
  11   6   0      133.84      141.65      4.89 o 
  -8   7   0      105.66      110.60      3.47 o 
  -7   7   0       18.73       15.81      1.53 o 
  -6   7   0       20.00       21.67      2.55 o 
  -5   7   0       24.28       28.63      1.78 o 
  -4   7   0       62.75       59.75      2.11 o 
  -3   7   0       98.76      103.79      2.40 o 
  -2   7   0      443.39      424.40      5.76 o 
  -1   7   0      394.37      393.84      4.91 o 
   0   7   0      109.03      114.19      1.95 o 
   1   7   0      270.98      284.67      3.34 o 
   2   7   0       13.94        8.31      0.68 o 
   3   7   0      364.96      323.98      4.18 o 
   4   7   0       58.08       69.00      1.47 o 
   5   7   0      674.43      651.76      7.40 o 
   6   7   0       38.92       41.91      1.57 o 
   7   7   0      192.00      202.92      3.96 o 
   8   7   0       72.34       71.84      2.36 o 
   9   7   0       75.52       72.25      2.70 o 
  10   7   0       67.05       63.39      2.59 o 
  -7   8   0        0.96        0.94      1.04 o 
  -6   8   0      157.80      157.91      4.04 o 
  -5   8   0        9.44        7.32      1.16 o 
  -4   8   0        5.58        5.14      0.95 o 
  -3   8   0        1.64        0.33      0.66 o 
  -2   8   0      193.95      196.28      3.53 o 
  -1   8   0      360.45      354.25      5.11 o 
   0   8   0      259.92      250.14      4.49 o 
   1   8   0      612.94      612.27      7.10 o 
   2   8   0       39.73       33.26      1.35 o 
   3   8   0      121.75      108.68      2.88 o 
   4   8   0      151.34      159.94      2.72 o 
   5   8   0        5.33        3.76      0.91 o 
   6   8   0      242.06      228.82      4.28 o 
   7   8   0       13.81       13.61      1.72 o 
   8   8   0       63.42       57.59      2.39 o 
   9   8   0       21.70       20.23      1.76 o 
  10   8   0       28.49       30.96      2.12 o 
  -6   9   0       60.24       60.22      3.20 o 
  -5   9   0       24.62       27.08      1.93 o 
  -4   9   0        8.18        8.59      1.18 o 
  -3   9   0        6.47        6.37      1.16 o 
  -2   9   0       47.69       49.83      2.02 o 
  -1   9   0       41.91       41.83      4.01 o 
   0   9   0       19.39       15.77      1.48 o 
   1   9   0      101.78      106.52      5.03 o 
   2   9   0      106.23      108.24      2.81 o 
   3   9   0      314.22      281.56      5.13 o 
   4   9   0        3.55        3.25      0.67 o 
   5   9   0      293.07      286.06      5.88 o 
   6   9   0       21.78       18.70      3.41 o 
   7   9   0      140.33      142.90      3.98 o 
   8   9   0       43.01       42.14      2.19 o 
   9   9   0       80.34       75.74      2.97 o 
  -5  10   0       36.52       39.17      2.40 o 
  -4  10   0        1.79        1.19      0.92 o 
  -3  10   0       20.85       25.53      2.18 o 
  -2  10   0       57.42       59.54      3.43 o 
  -1  10   0        2.05        2.04      1.68 o 
   0  10   0       17.79       20.39      2.74 o 
   1  10   0        0.36        0.64      1.29 o 
   2  10   0       22.83       22.25      2.26 o 
   3  10   0       68.85       67.08      6.53 o 
   4  10   0       71.08       69.30      2.62 o 
   5  10   0       86.88       92.85      3.15 o 
   6  10   0        0.90        0.50      0.62 o 
   7  10   0       36.72       33.72      2.25 o 
   8  10   0       49.45       45.46      2.54 o 
  -3  11   0       34.68       37.23      3.39 o 
  -2  11   0       14.70       12.62      2.82 o 
  -1  11   0       52.99       54.12      3.55 o 
   0  11   0       24.31       24.55      2.63 o 
   1  11   0        0.15       -0.07      1.10 o 
   2  11   0      110.58      106.56      4.59 o 
   3  11   0      187.74      198.41      6.20 o 
   4  11   0       19.08       24.63      3.97 o 
   5  11   0      230.46      236.25     10.31 o 
   6  11   0      140.98      150.82      4.38 o 
   7  11   0       38.04       40.98      4.64 o 
  -1  12   0       17.84       21.55      2.68 o 
   0  12   0       23.49       21.96      2.70 o 
   1  12   0        5.64        5.43      1.65 o 
   2  12   0        0.29        0.99      1.32 o 
   3  12   0       37.79       41.69      3.41 o 
   4  12   0       14.84       12.38      2.70 o 
   5  12   0      277.10      299.63     13.40 o 
  -4 -12   1      174.12      175.31      8.56 o 
  -3 -12   1       15.29       20.28      3.39 o 
  -2 -12   1       40.72       51.26      3.79 o 
  -1 -12   1       41.88       38.54      3.37 o 
   0 -12   1       73.90       85.96      4.53 o 
  -6 -11   1       58.28       58.92      2.72 o 
  -5 -11   1       47.43       46.37      3.27 o 
  -4 -11   1      337.67      336.93     12.39 o 
  -3 -11   1       91.25       90.26      5.70 o 
  -2 -11   1        0.01        0.25      1.14 o 
  -1 -11   1        0.73       -0.50      1.14 o 
   0 -11   1       54.61       54.97      3.63 o 
   1 -11   1        8.34        8.04      5.30 o 
   2 -11   1        5.42        2.63      1.62 o 
   3 -11   1        7.02        7.03      2.75 o 
  -7 -10   1        1.76        1.07      0.74 o 
  -6 -10   1       83.75       82.67      4.90 o 
  -5 -10   1        6.64        6.30      1.06 o 
  -4 -10   1      210.73      223.05      5.20 o 
  -3 -10   1        5.91        5.09      1.13 o 
  -2 -10   1       36.38       37.46      2.90 o 
  -1 -10   1      192.35      191.36      5.96 o 
   0 -10   1       67.98       74.28      5.03 o 
   1 -10   1       44.88       46.87      4.39 o 
   2 -10   1       47.45       49.74      2.79 o 
   3 -10   1        0.21        1.26      1.15 o 
   4 -10   1        7.74        9.09      2.07 o 
   5 -10   1       19.16       23.43      1.96 o 
  -8  -9   1       72.71       68.68      2.77 o 
  -7  -9   1       54.24       44.19      2.18 o 
  -6  -9   1       37.10       45.09      2.60 o 
  -5  -9   1       35.05       37.81      2.01 o 
  -4  -9   1      420.98      433.73      6.24 o 
  -3  -9   1        7.05        9.28      1.04 o 
  -2  -9   1       16.66       15.03      1.24 o 
  -1  -9   1        1.26        0.39      0.80 o 
   0  -9   1      154.34      158.30      4.07 o 
   1  -9   1      159.54      151.90      5.79 o 
   2  -9   1       17.13       15.31      1.82 o 
   3  -9   1        1.06        1.06      0.75 o 
   4  -9   1       42.17       42.37      2.27 o 
   5  -9   1        5.80        5.78      1.12 o 
   6  -9   1      216.54      223.24      5.15 o 
  -9  -8   1       52.59       55.02      2.47 o 
  -8  -8   1       13.71       16.86      2.28 o 
  -7  -8   1       29.13       26.72      1.65 o 
  -6  -8   1      228.36      234.96      4.46 o 
  -5  -8   1       38.26       38.88      1.52 o 
  -4  -8   1       50.61       48.73      2.52 o 
  -3  -8   1      129.51      131.00      2.47 o 
  -2  -8   1      156.28      160.26      3.55 o 
  -1  -8   1       59.17       64.16      2.04 o 
   0  -8   1       43.45       43.86      4.04 o 
   1  -8   1        2.91        3.88      0.65 o 
   2  -8   1      611.68      613.60      7.94 o 
   3  -8   1        0.17       -0.33      0.57 o 
   4  -8   1       12.54       14.03      1.33 o 
   5  -8   1      138.83      133.77      3.57 o 
   6  -8   1       10.84        9.69      1.28 o 
   7  -8   1        3.87        1.75      0.97 o 
 -10  -7   1       65.87       63.99      2.34 o 
  -9  -7   1        6.21        8.11      1.76 o 
  -8  -7   1      115.88      120.64      3.06 o 
  -7  -7   1       86.79       83.98      2.41 o 
  -6  -7   1        3.86        3.79      0.62 o 
  -5  -7   1      165.73      165.20      3.06 o 
  -4  -7   1      441.16      417.87      5.23 o 
  -3  -7   1        8.56       15.71      0.91 o 
  -2  -7   1       19.83       17.48      0.95 o 
  -1  -7   1       44.80       42.06      1.19 o 
   0  -7   1      669.00      655.50      6.50 o 
   1  -7   1     1259.43     1249.93     13.81 o 
   2  -7   1       68.92       65.08      1.92 o 
   3  -7   1       45.12       45.12      2.14 o 
   4  -7   1       81.62       79.26      2.89 o 
   5  -7   1        3.16        1.90      0.98 o 
   6  -7   1      229.60      230.12      4.87 o 
   7  -7   1        1.92        1.28      0.86 o 
   8  -7   1       70.97       62.93      3.08 o 
 -10  -6   1      117.17      107.29      3.42 o 
  -9  -6   1       43.23       38.51      2.09 o 
  -8  -6   1      160.08      159.47      4.03 o 
  -7  -6   1        1.06        0.15      0.56 o 
  -6  -6   1      341.98      338.22      5.90 o 
  -5  -6   1       33.11       37.88      1.17 o 
  -4  -6   1        6.64        7.41      0.61 o 
  -3  -6   1      272.76      269.37      3.09 o 
  -2  -6   1      570.92      574.18      6.54 o 
  -1  -6   1      709.60      755.85      6.25 o 
   0  -6   1       28.89       29.75      0.73 o 
   1  -6   1       90.90       99.25      1.57 o 
   2  -6   1     1368.11     1337.09     13.33 o 
   3  -6   1      247.69      229.66      3.69 o 
   4  -6   1        2.79        1.23      0.50 o 
   5  -6   1      316.18      294.49      5.25 o 
   6  -6   1       60.46       57.45      2.21 o 
   7  -6   1       15.85       14.81      1.43 o 
   8  -6   1        4.89        4.39      1.00 o 
   9  -6   1      151.95      150.14      6.50 o 
 -11  -5   1       63.32       64.96      2.65 o 
 -10  -5   1      133.66      135.37      3.83 o 
  -9  -5   1        4.20        5.35      0.93 o 
  -8  -5   1       87.66       95.44      3.39 o 
  -7  -5   1      165.14      171.46      3.93 o 
  -6  -5   1       16.46       15.60      0.91 o 
  -5  -5   1     1215.63     1166.07     13.08 o 
  -4  -5   1      229.01      219.76      2.84 o 
  -3  -5   1      219.25      227.24      2.30 o 
  -2  -5   1        0.96        1.10      0.21 o 
  -1  -5   1       32.68       27.07      0.62 o 
   0  -5   1      419.82      404.42      3.74 o 
   1  -5   1      322.25      276.17      2.53 o 
   2  -5   1        8.80       10.55      0.52 o 
   3  -5   1        9.43       15.39      0.83 o 
   4  -5   1      359.89      352.84      4.52 o 
   5  -5   1       76.54       70.20      1.88 o 
   6  -5   1       20.59       18.23      1.39 o 
   7  -5   1       48.66       45.73      2.44 o 
   8  -5   1        3.27        2.49      0.79 o 
   9  -5   1       26.38       24.44      2.23 o 
 -11  -4   1        0.59        0.06      0.86 o 
 -10  -4   1        3.40        4.16      0.83 o 
  -9  -4   1       82.73       77.66      2.65 o 
  -8  -4   1      336.14      328.27      7.74 o 
  -7  -4   1        0.81        0.77      0.32 o 
  -6  -4   1      289.29      302.44      5.60 o 
  -5  -4   1       49.22       48.58      1.13 o 
  -4  -4   1      335.25      313.32      2.92 o 
  -3  -4   1       93.60      104.89      1.30 o 
  -2  -4   1       23.36       37.47      0.67 o 
  -1  -4   1     2458.35     2638.84     17.19 o 
   0  -4   1      389.73      412.08      3.04 o 
   1  -4   1     1123.23     1168.53      8.31 o 
   2  -4   1      237.20      212.35      2.03 o 
   3  -4   1      360.18      358.82      3.22 o 
   4  -4   1       10.31       12.40      0.74 o 
   5  -4   1      201.22      192.62      2.95 o 
   6  -4   1      369.58      364.62      5.95 o 
   7  -4   1      200.10      196.42      4.09 o 
   8  -4   1        0.20       -0.59      0.48 o 
   9  -4   1      104.73      101.86      3.72 o 
  10  -4   1        1.16        1.05      0.91 o 
 -11  -3   1        7.24        6.84      0.98 o 
 -10  -3   1       93.99       93.24      2.45 o 
  -9  -3   1        6.49        5.22      0.74 o 
  -8  -3   1       75.69       76.43      1.98 o 
  -7  -3   1       14.02       23.88      0.97 o 
  -6  -3   1      145.34      141.51      3.06 o 
  -5  -3   1      313.83      305.61      3.36 o 
  -4  -3   1       84.61       81.41      1.05 o 
  -3  -3   1      939.94      961.67      6.93 o 
  -2  -3   1       37.70       35.27      0.66 o 
  -1  -3   1       56.74       47.65      0.72 o 
   0  -3   1      110.36       91.68      1.15 o 
   1  -3   1      564.70      637.31      4.96 o 
   2  -3   1      198.97      208.60      1.98 o 
   3  -3   1        1.36        5.58      0.33 o 
   4  -3   1      484.82      508.72      4.01 o 
   5  -3   1       12.59       17.38      0.84 o 
   6  -3   1        0.35        0.35      0.29 o 
   7  -3   1     1449.37     1401.60     15.17 o 
   8  -3   1        0.41        0.24      0.46 o 
   9  -3   1        1.89        1.66      1.07 o 
  10  -3   1       74.02       75.96      5.25 o 
 -11  -2   1      380.42      415.64      7.31 o 
 -10  -2   1        3.47        4.38      0.80 o 
  -9  -2   1        5.19        4.68      0.78 o 
  -8  -2   1        4.26        2.71      0.57 o 
  -7  -2   1        4.15        7.06      0.62 o 
  -6  -2   1      185.47      206.18      2.48 o 
  -5  -2   1       65.76       66.21      0.97 o 
  -4  -2   1       28.84       27.93      0.59 o 
  -3  -2   1      637.75      672.07      4.96 o 
  -2  -2   1      590.76      597.81      4.41 o 
  -1  -2   1      923.32      894.98      6.64 o 
   0  -2   1     2551.04     2542.65     19.42 o 
   1  -2   1     2431.31     2438.12     19.65 o 
   2  -2   1       84.78      116.26      1.26 o 
   3  -2   1       63.77       62.11      0.83 o 
   4  -2   1       87.18       79.83      1.04 o 
   5  -2   1      494.48      498.10      4.55 o 
   6  -2   1      539.48      538.17      5.58 o 
   7  -2   1       97.42       99.43      1.80 o 
   8  -2   1        0.86        0.54      0.44 o 
   9  -2   1      149.39      145.10      3.30 o 
  10  -2   1       66.11       69.06      2.49 o 
  11  -2   1       82.33       95.27      3.29 o 
 -11  -1   1        9.60        8.59      1.04 o 
 -10  -1   1       49.96       51.10      1.82 o 
  -9  -1   1       95.77       95.54      2.36 o 
  -8  -1   1       49.64       46.66      1.39 o 
  -7  -1   1       31.60       11.34      0.72 o 
  -6  -1   1      197.71      174.98      2.43 o 
  -5  -1   1      513.22      528.71      5.02 o 
  -4  -1   1      793.06      781.09      5.46 o 
  -3  -1   1      188.74      188.63      1.65 o 
  -2  -1   1       75.82       81.47      0.83 o 
  -1  -1   1      121.30       90.28      0.93 o 
   0  -1   1        0.10       -0.24      0.12 o 
   1  -1   1     3925.35     3657.12     28.11 o 
   2  -1   1       91.52      102.40      0.98 o 
   3  -1   1      744.64      717.47      5.54 o 
   4  -1   1     2258.75     2403.58     16.02 o 
   5  -1   1       17.75       24.57      0.51 o 
   6  -1   1       19.90       20.68      0.54 o 
   7  -1   1     1154.58     1099.16     12.18 o 
   8  -1   1      200.85      204.63      3.40 o 
   9  -1   1       33.06       30.22      1.46 o 
  10  -1   1      165.01      161.95      3.25 o 
  11  -1   1      105.52      108.53      5.09 o 
 -11   0   1      112.73      129.91      3.59 o 
 -10   0   1        0.01        0.30      0.46 o 
  -9   0   1      103.73      102.47      2.23 o 
  -8   0   1       12.04       14.30      0.90 o 
  -7   0   1       36.07       31.42      1.14 o 
  -6   0   1      131.77      142.27      2.14 o 
  -5   0   1      684.67      708.94      6.54 o 
  -4   0   1      271.63      274.56      2.46 o 
  -3   0   1     2631.17     2802.65     17.99 o 
  -2   0   1     8730.00     8742.48     85.15 o 
  -1   0   1     1450.79     1510.82     12.93 o 
   0   0   1     2057.88     1998.65     19.70 o 
   1   0   1      110.72      112.23      0.97 o 
   2   0   1      488.36      487.12      4.48 o 
   3   0   1     1114.64     1150.33      8.17 o 
   4   0   1      832.53      939.97      6.52 o 
   5   0   1      751.95      751.14      5.94 o 
   6   0   1      374.00      377.24      3.54 o 
   7   0   1        2.89        3.47      0.71 o 
   8   0   1       45.34       33.06      1.23 o 
   9   0   1      333.50      330.97      4.49 o 
  10   0   1       49.51       49.79      1.56 o 
  11   0   1       27.84       29.99      1.87 o 
 -11   1   1        0.80        0.66      0.67 o 
 -10   1   1      244.89      257.09      4.48 o 
  -9   1   1       90.58       85.08      2.22 o 
  -8   1   1       23.17       20.41      1.35 o 
  -7   1   1       15.74        6.75      0.76 o 
  -6   1   1        0.05       -0.08      0.40 o 
  -5   1   1       37.27       43.17      0.90 o 
  -4   1   1       72.43       68.83      1.06 o 
  -3   1   1      180.19      177.46      1.83 o 
  -2   1   1       26.75       29.72      0.52 o 
  -1   1   1        2.46        7.37      0.33 o 
   0   1   1       12.69       25.00      0.76 o 
   1   1   1     2785.27     2650.08     28.54 o 
   2   1   1      248.10      316.11      3.08 o 
   3   1   1      132.47      112.41      1.13 o 
   4   1   1     1844.22     2006.85     15.31 o 
   5   1   1      270.01      273.20      2.52 o 
   6   1   1        0.34        0.23      0.24 o 
   7   1   1       29.17       25.04      0.89 o 
   8   1   1        8.30       13.09      0.79 o 
   9   1   1       49.99       50.22      1.41 o 
  10   1   1       12.31        9.96      0.88 o 
  11   1   1       93.66       97.10      2.39 o 
 -10   2   1       20.20       20.64      1.79 o 
  -9   2   1       42.68       43.18      1.74 o 
  -8   2   1      329.08      322.81      4.92 o 
  -7   2   1      314.44      309.86      5.04 o 
  -6   2   1      166.42      171.40      3.96 o 
  -5   2   1       13.43       15.06      0.64 o 
  -4   2   1      313.57      300.94      2.68 o 
  -3   2   1       21.17       26.21      0.66 o 
  -2   2   1      178.71      207.67      2.17 o 
  -1   2   1      549.27      515.35      5.69 o 
   0   2   1     3107.07     2883.77     27.54 o 
   1   2   1        0.36       -0.21      0.11 o 
   2   2   1      901.78      863.36      6.99 o 
   3   2   1     2084.20     2177.70     18.17 o 
   4   2   1      596.83      652.09      4.41 o 
   5   2   1      142.36      158.95      1.59 o 
   6   2   1       21.31       25.03      0.66 o 
   7   2   1       46.56       45.46      1.05 o 
   8   2   1      100.85       83.51      1.72 o 
   9   2   1      301.45      295.26      5.77 o 
  10   2   1       12.29       12.39      0.95 o 
  11   2   1       34.40       30.62      2.16 o 
 -10   3   1      169.08      166.19      3.61 o 
  -9   3   1       65.46       64.00      2.03 o 
  -8   3   1       21.82       15.90      2.18 o 
  -7   3   1       56.54       58.47      2.97 o 
  -6   3   1      204.69      187.80      3.12 o 
  -5   3   1      172.75      167.72      2.55 o 
  -4   3   1       22.59       23.98      0.65 o 
  -3   3   1      288.92      268.64      2.72 o 
  -2   3   1        4.53        3.42      0.25 o 
  -1   3   1      381.45      374.51      3.38 o 
   0   3   1     2362.56     2305.25     22.78 o 
   1   3   1       35.73       66.18      0.98 o 
   2   3   1     3561.07     3757.22     28.25 o 
   3   3   1      300.01      260.09      2.57 o 
   4   3   1      524.22      531.02      3.88 o 
   5   3   1      699.28      703.16      5.42 o 
   6   3   1       64.19       72.59      1.20 o 
   7   3   1      316.83      302.74      3.86 o 
   8   3   1       57.79       64.06      1.50 o 
   9   3   1        2.76        1.46      0.48 o 
  10   3   1       44.21       44.40      1.64 o 
  11   3   1       84.20       90.76      2.29 o 
 -10   4   1        0.79       -0.01      0.55 o 
  -9   4   1       12.36       10.88      1.18 o 
  -8   4   1       30.12       31.01      2.68 o 
  -7   4   1       29.40       29.24      1.56 o 
  -6   4   1      199.68      194.62      3.31 o 
  -5   4   1      157.07      152.82      2.72 o 
  -4   4   1        4.33        3.66      0.46 o 
  -3   4   1       32.98       34.63      0.73 o 
  -2   4   1     1233.93     1445.74     11.67 o 
  -1   4   1       75.16       80.49      1.06 o 
   0   4   1        4.23        5.97      0.32 o 
   1   4   1      418.27      456.71      3.89 o 
   2   4   1       96.37       63.65      0.84 o 
   3   4   1      282.59      284.82      2.57 o 
   4   4   1       56.27       50.31      0.95 o 
   5   4   1      456.35      489.30      4.75 o 
   6   4   1        2.58        0.83      0.36 o 
   7   4   1      386.65      379.09      4.64 o 
   8   4   1        0.99        1.23      0.38 o 
   9   4   1      223.23      236.93      3.89 o 
  10   4   1       40.69       43.37      2.17 o 
  11   4   1        2.34        2.46      0.63 o 
  -9   5   1       41.78       42.69      2.17 o 
  -8   5   1       15.72       16.40      1.39 o 
  -7   5   1       77.96       75.91      2.13 o 
  -6   5   1       35.15       35.83      1.96 o 
  -5   5   1       64.00       62.33      1.58 o 
  -4   5   1      237.30      215.49      3.41 o 
  -3   5   1      336.71      332.91      3.82 o 
  -2   5   1       73.24       77.48      1.22 o 
  -1   5   1      193.49      192.38      2.58 o 
   0   5   1       33.62       47.28      0.89 o 
   1   5   1      854.37      823.97      5.70 o 
   2   5   1      738.83      885.12      6.63 o 
   3   5   1      453.28      441.27      3.47 o 
   4   5   1      741.79      763.28      6.24 o 
   5   5   1      733.67      737.34      8.74 o 
   6   5   1      104.81       94.08      2.40 o 
   7   5   1      492.96      492.30      6.76 o 
   8   5   1      632.83      628.71      9.87 o 
   9   5   1      134.93      137.94      3.47 o 
  10   5   1       19.12       16.98      1.36 o 
  11   5   1      263.25      267.07      5.60 o 
  -9   6   1       39.81       30.96      2.54 o 
  -8   6   1        1.67        2.38      1.03 o 
  -7   6   1       12.89       10.41      1.52 o 
  -6   6   1       13.31       12.82      1.08 o 
  -5   6   1      679.67      653.49      8.16 o 
  -4   6   1      151.33      148.77      2.60 o 
  -3   6   1       12.05       12.94      0.92 o 
  -2   6   1        0.57        0.65      0.30 o 
  -1   6   1     1027.99     1049.00      9.35 o 
   0   6   1        4.79        5.37      0.38 o 
   1   6   1       28.10       36.91      0.78 o 
   2   6   1      129.42      117.07      1.61 o 
   3   6   1       62.90       58.64      1.18 o 
   4   6   1       81.26       62.84      1.28 o 
   5   6   1      477.54      457.50      5.34 o 
   6   6   1        0.15        0.31      0.26 o 
   7   6   1      215.91      208.33      4.33 o 
   8   6   1       22.21       18.66      2.00 o 
   9   6   1      368.40      378.20      6.98 o 
  10   6   1       75.83       75.97      2.62 o 
  11   6   1       15.11       16.71      1.56 o 
  -8   7   1        0.68        0.20      1.62 o 
  -7   7   1       49.57       48.34      2.41 o 
  -6   7   1        0.17        0.60      0.74 o 
  -5   7   1       67.53       62.79      2.28 o 
  -4   7   1      362.46      341.99      5.76 o 
  -3   7   1      182.47      181.12      3.30 o 
  -2   7   1       90.50       90.86      2.11 o 
  -1   7   1      257.31      263.74      4.03 o 
   0   7   1      199.95      195.58      2.54 o 
   1   7   1      698.17      701.07      6.60 o 
   2   7   1      155.26      134.06      2.10 o 
   3   7   1       29.35       18.96      0.94 o 
   4   7   1      121.83      131.74      2.25 o 
   5   7   1      538.88      532.61      6.53 o 
   6   7   1       12.50       14.80      0.99 o 
   7   7   1       37.21       38.94      1.55 o 
   8   7   1       77.05       77.48      2.27 o 
   9   7   1       80.26       79.75      4.42 o 
  10   7   1       23.78       25.35      2.55 o 
  -7   8   1       18.77       21.02      1.82 o 
  -6   8   1      123.42      116.83      3.43 o 
  -5   8   1      146.95      135.72      3.52 o 
  -4   8   1      101.58       90.80      2.72 o 
  -3   8   1        6.00        6.78      0.95 o 
  -2   8   1        5.27        5.22      0.73 o 
  -1   8   1      266.53      260.87      5.35 o 
   0   8   1        1.64        1.16      0.47 o 
   1   8   1       25.81       19.64      1.12 o 
   2   8   1       32.95       31.52      1.31 o 
   3   8   1       53.04       58.24      1.70 o 
   4   8   1      338.80      299.39      4.53 o 
   5   8   1      114.45      117.71      2.84 o 
   6   8   1        3.02        1.61      0.60 o 
   7   8   1       11.55       16.09      1.57 o 
   8   8   1        9.28        9.45      1.44 o 
   9   8   1      264.63      251.21      5.94 o 
  10   8   1       86.62       78.17      2.87 o 
  -6   9   1        6.78        4.69      1.14 o 
  -5   9   1       15.22       14.57      1.81 o 
  -4   9   1        0.12       -0.22      0.65 o 
  -3   9   1        2.93        1.96      0.78 o 
  -2   9   1       31.06       31.70      1.77 o 
  -1   9   1       50.64       47.23      2.19 o 
   0   9   1       78.96       33.01      2.83 o 
   1   9   1      281.05      281.20      7.45 o 
   2   9   1        2.68        0.45      0.45 o 
   3   9   1       10.79        6.48      0.88 o 
   4   9   1       28.24       28.25      1.66 o 
   5   9   1       94.93       97.50      4.66 o 
   6   9   1        1.63       -0.04      1.13 o 
   7   9   1       59.04       61.60      3.52 o 
   8   9   1       26.62       22.04      1.76 o 
   9   9   1        5.30        2.92      0.83 o 
  -5  10   1        4.03        4.37      1.24 o 
  -4  10   1       31.20       34.58      2.54 o 
  -3  10   1       66.19       67.43      2.90 o 
  -2  10   1       13.16       10.30      1.40 o 
  -1  10   1       14.30       10.78      4.81 o 
   0  10   1        0.09        1.45      0.95 o 
   2  10   1       21.54       24.63      3.59 o 
   3  10   1       94.53      104.57      9.69 o 
   4  10   1        9.04        7.46      1.16 o 
   5  10   1       65.15       62.72      2.55 o 
   6  10   1       30.79       32.88      2.27 o 
   7  10   1       10.40       12.43      1.38 o 
   8  10   1        3.45        2.69      1.42 o 
  -4  11   1        4.01        3.29      1.34 o 
  -3  11   1        1.59        0.61      1.31 o 
  -2  11   1        2.22        1.31      1.44 o 
  -1  11   1       65.47       64.16      3.62 o 
   0  11   1      283.48      288.76      8.01 o 
   1  11   1      214.96      217.78      9.81 o 
   2  11   1        0.95        1.39      0.57 o 
   3  11   1        4.09        1.17      1.54 o 
   4  11   1      142.90      149.15      5.18 o 
   5  11   1        1.86        2.23      0.86 o 
   6  11   1      100.13      100.60      3.46 o 
   7  11   1        9.02        9.89      1.33 o 
  -2  12   1        0.13        1.63      1.49 o 
  -1  12   1        1.49       -0.16      1.82 o 
   0  12   1       41.28       40.85      7.16 o 
   1  12   1       27.94       30.35      2.87 o 
   2  12   1       32.66       37.14      4.76 o 
   4  12   1       15.80        7.53      6.34 o 
   5  12   1       17.51       11.75      1.71 o 
   6  12   1      107.24      116.61      3.95 o 
  -5 -11   2       16.34       14.08      3.01 o 
  -4 -11   2        5.13        6.99      2.30 o 
  -3 -11   2       20.69       18.26      3.23 o 
  -2 -11   2        5.30        3.97      1.90 o 
  -1 -11   2       19.97       20.06      2.52 o 
   0 -11   2      119.77      122.10      5.03 o 
   1 -11   2        8.11       10.46      2.05 o 
   2 -11   2       57.12       66.29      6.42 o 
   3 -11   2        1.24        0.41      1.48 o 
  -7 -10   2       80.48       85.32      3.29 o 
  -6 -10   2       34.39       33.87      2.33 o 
  -5 -10   2        4.02        6.06      1.61 o 
  -4 -10   2       52.85       43.31      4.53 o 
  -3 -10   2       51.34       51.67      4.33 o 
  -2 -10   2        0.30        0.02      1.08 o 
  -1 -10   2        0.08        0.45      0.91 o 
   0 -10   2       49.57       51.04      2.61 o 
   1 -10   2       15.09       16.37      1.78 o 
   2 -10   2        1.91        1.44      1.21 o 
   3 -10   2      122.67      130.07      4.27 o 
   4 -10   2        0.03       -0.83      0.78 o 
   5 -10   2       30.55       28.40      2.10 o 
  -8  -9   2       46.71       52.58      2.52 o 
  -7  -9   2        2.31        1.09      0.76 o 
  -6  -9   2       10.50        6.48      1.23 o 
  -5  -9   2       22.26       21.65      1.53 o 
  -4  -9   2      307.54      324.09      7.56 o 
  -3  -9   2       47.08       46.32      1.82 o 
  -2  -9   2      108.79       97.27      3.07 o 
  -1  -9   2       15.98       17.15      1.57 o 
   0  -9   2        5.11        5.64      1.65 o 
   1  -9   2       17.07       15.17      1.62 o 
   2  -9   2       12.48        9.03      1.36 o 
   3  -9   2       14.87       13.65      1.35 o 
   4  -9   2        8.40        7.91      1.43 o 
   5  -9   2       70.94       76.45      2.83 o 
   6  -9   2      108.64      105.40      3.46 o 
  -9  -8   2       12.75       14.52      2.06 o 
  -8  -8   2        1.63        2.14      0.73 o 
  -7  -8   2      120.31      117.20      3.11 o 
  -6  -8   2       38.16       43.85      1.83 o 
  -5  -8   2       30.40       29.28      1.54 o 
  -4  -8   2      285.18      281.98      4.54 o 
  -3  -8   2      168.09      157.69      2.60 o 
  -2  -8   2       11.08        6.44      0.74 o 
  -1  -8   2       22.28       21.76      1.41 o 
   0  -8   2      288.93      281.65      5.66 o 
   1  -8   2        1.53        2.33      0.70 o 
   2  -8   2       76.67       73.39      2.10 o 
   3  -8   2      161.94      166.45      3.72 o 
   4  -8   2       38.06       39.54      2.52 o 
   5  -8   2       19.39       20.49      2.43 o 
   6  -8   2        0.82        0.16      0.77 o 
   7  -8   2       41.79       44.72      2.58 o 
  -9  -7   2       16.33       15.65      1.35 o 
  -8  -7   2      122.56      125.10      3.23 o 
  -7  -7   2        0.14        0.03      0.48 o 
  -6  -7   2       19.11       15.94      1.24 o 
  -5  -7   2        0.51        0.59      0.48 o 
  -4  -7   2      411.17      423.66      5.38 o 
  -3  -7   2      125.82      127.00      2.16 o 
  -2  -7   2      721.96      701.53      7.85 o 
  -1  -7   2      396.15      381.76      4.58 o 
   0  -7   2        1.84        2.50      0.55 o 
   1  -7   2      235.01      233.28      3.50 o 
   2  -7   2       38.79       37.34      1.38 o 
   3  -7   2       38.60       33.28      1.52 o 
   4  -7   2       15.12       12.31      1.22 o 
   5  -7   2       51.60       51.98      2.12 o 
   6  -7   2      403.70      386.10      6.79 o 
   7  -7   2       15.67       18.41      1.66 o 
   8  -7   2       24.55       23.85      2.38 o 
 -10  -6   2       67.47       69.15      2.83 o 
  -9  -6   2       36.35       32.67      2.15 o 
  -8  -6   2       15.06       14.93      2.06 o 
  -7  -6   2      148.80      144.76      3.77 o 
  -6  -6   2       14.55       13.16      0.97 o 
  -5  -6   2       75.39       70.80      1.69 o 
  -4  -6   2      548.46      531.08      6.23 o 
  -3  -6   2      540.73      524.60      5.23 o 
  -2  -6   2       14.64       17.06      0.78 o 
  -1  -6   2       17.58       13.85      0.68 o 
   0  -6   2      530.28      509.46      4.58 o 
   1  -6   2      426.68      429.67      4.52 o 
   2  -6   2      123.54      113.21      2.47 o 
   3  -6   2       95.37      103.42      2.06 o 
   4  -6   2      147.40      136.65      2.81 o 
   5  -6   2       92.70       84.15      2.54 o 
   6  -6   2       20.21       17.13      1.43 o 
   7  -6   2       17.65       17.14      2.18 o 
   8  -6   2        3.72        4.07      1.03 o 
   9  -6   2        1.26        1.59      1.26 o 
 -10  -5   2       58.80       60.57      2.58 o 
  -9  -5   2        0.51        0.81      0.66 o 
  -8  -5   2      408.24      411.47      7.56 o 
  -7  -5   2      189.05      186.74      4.28 o 
  -6  -5   2        0.79        0.46      0.44 o 
  -5  -5   2      511.54      478.46      6.27 o 
  -4  -5   2       53.73       50.85      1.14 o 
  -3  -5   2        3.52        3.49      0.51 o 
  -2  -5   2       67.83       66.36      0.98 o 
  -1  -5   2        1.43        0.26      0.17 o 
   0  -5   2      255.13      275.63      2.49 o 
   1  -5   2      133.21      133.55      1.49 o 
   2  -5   2      105.33      107.48      1.51 o 
   3  -5   2      162.71      157.54      2.51 o 
   4  -5   2       90.06       83.89      1.81 o 
   5  -5   2       52.26       57.86      1.74 o 
   6  -5   2       72.91       67.15      2.24 o 
   7  -5   2        9.26        9.74      1.13 o 
   8  -5   2        0.01       -0.24      0.78 o 
   9  -5   2       13.00       13.58      2.06 o 
 -10  -4   2       41.71       44.66      2.30 o 
  -9  -4   2      193.00      199.29      4.73 o 
  -8  -4   2        0.75        1.34      0.70 o 
  -7  -4   2       80.46       80.52      2.55 o 
  -6  -4   2      245.68      230.61      3.64 o 
  -5  -4   2       54.45       60.22      1.33 o 
  -4  -4   2       17.39       11.75      0.66 o 
  -3  -4   2      813.98      869.37      6.82 o 
  -2  -4   2      155.44      137.31      1.69 o 
  -1  -4   2      279.76      304.62      2.53 o 
   0  -4   2       30.47       57.15      0.76 o 
   1  -4   2     1314.89     1370.45     10.03 o 
   2  -4   2       28.88       41.21      0.75 o 
   3  -4   2      568.00      627.61      4.92 o 
   4  -4   2      111.06      101.93      1.90 o 
   5  -4   2      197.76      181.32      2.83 o 
   6  -4   2       30.55       27.36      1.56 o 
   7  -4   2       28.93       28.98      2.64 o 
   8  -4   2        8.63        9.58      1.49 o 
   9  -4   2        2.18        1.73      0.95 o 
  10  -4   2       21.08       21.41      2.17 o 
 -11  -3   2       91.32       96.78      2.95 o 
 -10  -3   2       41.03       41.31      1.96 o 
  -9  -3   2       13.54       12.08      1.14 o 
  -8  -3   2      151.98      156.93      3.82 o 
  -7  -3   2        2.57        0.68      0.74 o 
  -6  -3   2        7.76        3.91      0.45 o 
  -5  -3   2      663.97      643.00      7.21 o 
  -4  -3   2      194.16      192.45      1.94 o 
  -3  -3   2        0.01        0.45      0.14 o 
  -2  -3   2        9.02        8.10      0.35 o 
  -1  -3   2      635.25      739.58      5.99 o 
   0  -3   2       15.79       13.11      0.64 o 
   1  -3   2     1873.60     2056.48     14.86 o 
   2  -3   2      247.09      246.72      2.16 o 
   3  -3   2       14.63       12.49      0.48 o 
   4  -3   2        1.62        0.44      0.21 o 
   5  -3   2     1049.92     1039.83     11.66 o 
   6  -3   2       65.44       61.16      1.62 o 
   7  -3   2        6.53        4.90      1.04 o 
   8  -3   2        5.70        5.97      0.90 o 
   9  -3   2       47.09       40.51      2.63 o 
  10  -3   2       24.75       21.56      2.09 o 
 -11  -2   2       24.73       26.43      1.76 o 
 -10  -2   2        4.96        3.81      0.76 o 
  -9  -2   2       18.24       19.48      1.26 o 
  -8  -2   2        7.34        6.16      0.93 o 
  -7  -2   2      233.13      210.47      3.68 o 
  -6  -2   2       79.33       81.31      2.71 o 
  -5  -2   2        0.17        0.14      0.19 o 
  -4  -2   2       14.08       12.87      0.45 o 
  -3  -2   2     2712.86     2950.59     19.25 o 
  -2  -2   2        0.63        2.70      0.21 o 
  -1  -2   2      244.11      289.25      2.60 o 
   0  -2   2     1474.72     1647.12     12.72 o 
   1  -2   2     1217.58     1146.78      8.47 o 
   2  -2   2      113.67      132.02      1.40 o 
   3  -2   2     1331.47     1420.96     10.23 o 
   4  -2   2      578.51      585.91      4.63 o 
   5  -2   2       60.00       54.91      0.86 o 
   6  -2   2        1.36        0.96      0.24 o 
   7  -2   2        0.84        0.99      0.28 o 
   8  -2   2      128.11      135.02      3.21 o 
   9  -2   2      164.60      164.39      4.55 o 
  10  -2   2       19.00       18.36      2.16 o 
  11  -2   2      169.31      167.28      5.15 o 
 -11  -1   2      212.61      236.18      4.91 o 
 -10  -1   2      109.87      113.36      3.09 o 
  -9  -1   2       51.35       56.35      2.11 o 
  -8  -1   2       72.72       65.34      2.06 o 
  -7  -1   2      395.76      328.30      5.29 o 
  -6  -1   2       56.18       65.96      2.56 o 
  -5  -1   2      222.31      226.88      2.45 o 
  -4  -1   2      221.66      214.14      2.04 o 
  -3  -1   2      262.38      253.96      2.16 o 
  -2  -1   2     1120.73     1214.16      8.47 o 
  -1  -1   2     3593.37     3561.36     27.18 o 
   0  -1   2     1576.80     1583.51     14.45 o 
   1  -1   2    21594.27    18996.40    192.54 o 
   2  -1   2       62.63       49.81      0.64 o 
   3  -1   2      206.18      197.60      1.84 o 
   4  -1   2       78.42       73.19      0.84 o 
   5  -1   2      882.17      857.96      6.08 o 
   6  -1   2      898.08      874.31      7.72 o 
   7  -1   2      109.46      117.02      2.81 o 
   8  -1   2       82.40       74.22      1.81 o 
   9  -1   2      185.62      189.51      3.69 o 
  10  -1   2      156.58      152.52      4.47 o 
  11  -1   2       54.35       53.06      3.17 o 
 -11   0   2       71.46       76.23      4.17 o 
 -10   0   2        4.10        2.11      1.16 o 
  -9   0   2       66.56       70.82      2.08 o 
  -8   0   2       17.73       14.27      0.94 o 
  -7   0   2      398.82      381.42      5.40 o 
  -6   0   2      230.41      223.01      3.95 o 
  -5   0   2       25.19       24.98      0.66 o 
  -4   0   2       96.55       95.59      1.08 o 
  -3   0   2     5807.88     6298.45     43.99 o 
  -2   0   2       11.06        5.93      0.33 o 
  -1   0   2       47.45       70.31      0.85 o 
   0   0   2       64.09       69.71      0.70 o 
   1   0   2      568.37      598.52      4.57 o 
   2   0   2      428.67      417.74      3.27 o 
   3   0   2        2.72        1.83      0.16 o 
   4   0   2      301.33      308.41      2.78 o 
   5   0   2        2.32        5.44      0.30 o 
   6   0   2        6.49        7.89      0.45 o 
   7   0   2      179.80      167.03      2.69 o 
   8   0   2      137.80      146.45      3.16 o 
   9   0   2        9.73        9.10      0.97 o 
  10   0   2       10.94       11.00      0.83 o 
  11   0   2       55.47       57.70      2.53 o 
 -11   1   2       14.22       14.57      1.37 o 
 -10   1   2      163.52      173.48      4.01 o 
  -9   1   2       32.22       33.69      1.49 o 
  -8   1   2       39.77       36.54      1.44 o 
  -7   1   2        6.20        2.38      0.47 o 
  -6   1   2       80.66       71.77      2.03 o 
  -5   1   2      273.19      268.20      2.84 o 
  -4   1   2      206.49      201.59      2.00 o 
  -3   1   2       25.37       17.63      0.48 o 
  -2   1   2      607.99      671.88      5.57 o 
  -1   1   2     1610.94     1645.37     13.93 o 
   0   1   2     3890.82     3765.08     37.47 o 
   1   1   2     6980.67     6415.13     57.56 o 
   2   1   2      113.13       91.68      1.38 o 
   3   1   2      407.46      417.43      5.38 o 
   4   1   2      533.16      550.54      4.50 o 
   5   1   2      258.82      274.63      2.59 o 
   6   1   2      374.28      377.12      3.67 o 
   7   1   2      107.32      117.21      1.87 o 
   8   1   2       39.00       32.59      1.03 o 
   9   1   2       65.31       68.98      2.22 o 
  10   1   2      260.05      259.94      4.73 o 
  11   1   2       59.80       58.13      2.66 o 
 -10   2   2       12.82        9.68      1.02 o 
  -9   2   2      343.24      335.38      6.51 o 
  -8   2   2       55.65       50.98      1.71 o 
  -7   2   2       23.73       24.22      1.48 o 
  -6   2   2      268.21      235.99      4.57 o 
  -5   2   2      300.63      289.58      3.93 o 
  -4   2   2       48.11       66.79      1.06 o 
  -3   2   2       36.53       46.01      0.79 o 
  -2   2   2      315.52      310.69      3.07 o 
  -1   2   2        3.14        0.20      0.14 o 
   0   2   2     1077.16     1068.49     10.61 o 
   1   2   2     2151.89     2053.09     22.26 o 
   2   2   2     1003.40     1037.32      9.31 o 
   3   2   2       11.07       12.15      0.43 o 
   4   2   2       32.45       36.40      0.55 o 
   5   2   2       14.78        7.17      0.27 o 
   6   2   2      162.31      147.78      1.64 o 
   7   2   2        5.56        3.48      0.39 o 
   8   2   2      223.36      234.81      3.52 o 
   9   2   2       31.75       21.04      0.98 o 
  10   2   2      197.12      210.60      4.38 o 
  11   2   2       28.52       25.66      2.41 o 
  12   2   2        3.31        3.61      1.47 o 
 -10   3   2       12.59       13.31      1.30 o 
  -9   3   2       86.64       92.42      3.04 o 
  -8   3   2       20.86       22.92      1.36 o 
  -7   3   2      106.16      106.10      2.70 o 
  -6   3   2      295.49      272.98      5.22 o 
  -5   3   2      520.25      501.38      6.81 o 
  -4   3   2       37.25       39.09      0.84 o 
  -3   3   2      384.39      401.28      3.40 o 
  -2   3   2      987.33     1116.20      9.07 o 
  -1   3   2      125.43      156.37      1.80 o 
   0   3   2      816.15      911.39     10.17 o 
   1   3   2        3.16       11.19      0.51 o 
   2   3   2     3095.74     3260.79     35.10 o 
   3   3   2      398.62      383.34      3.43 o 
   4   3   2      182.97      205.92      1.63 o 
   5   3   2       30.14       29.14      0.49 o 
   6   3   2      675.78      685.88      5.45 o 
   7   3   2       63.66       57.13      1.19 o 
   8   3   2       14.78       13.36      0.68 o 
   9   3   2       46.21       47.06      1.41 o 
  10   3   2       23.33       19.06      0.98 o 
  11   3   2       50.69       52.74      2.35 o 
  12   3   2       44.18       44.93      2.65 o 
 -10   4   2        0.06        0.66      0.58 o 
  -9   4   2       39.72       37.39      1.80 o 
  -8   4   2       22.45       21.37      1.83 o 
  -7   4   2       11.59       13.10      1.30 o 
  -6   4   2       11.46        7.72      0.83 o 
  -5   4   2      663.75      643.53      8.79 o 
  -4   4   2       56.37       62.36      1.42 o 
  -3   4   2       38.82       34.96      0.78 o 
  -2   4   2       11.73       13.09      0.50 o 
  -1   4   2      189.82      226.67      2.31 o 
   0   4   2      431.04      427.07      3.46 o 
   1   4   2      134.07      118.36      1.73 o 
   2   4   2      327.57      349.84      3.51 o 
   3   4   2      927.86     1061.70     10.24 o 
   4   4   2      536.09      576.83      5.54 o 
   5   4   2      635.99      580.80      4.27 o 
   6   4   2     1326.13     1290.89     10.58 o 
   7   4   2      134.13      135.39      2.18 o 
   8   4   2      295.08      303.19      4.28 o 
   9   4   2      153.25      171.70      3.06 o 
  10   4   2       47.78       51.85      1.58 o 
  11   4   2       45.50       45.63      1.50 o 
  -9   5   2       10.39        9.21      1.05 o 
  -8   5   2      158.84      158.66      3.81 o 
  -7   5   2       78.28       74.90      2.42 o 
  -6   5   2       41.33       40.07      1.62 o 
  -5   5   2      110.60       98.74      2.44 o 
  -4   5   2      170.56      164.82      2.86 o 
  -3   5   2        9.57        7.51      0.56 o 
  -2   5   2       42.25       47.36      1.11 o 
  -1   5   2      420.05      427.38      3.43 o 
   0   5   2      127.55       96.57      1.28 o 
   1   5   2       73.10       72.66      1.44 o 
   2   5   2     3145.91     3443.94     30.99 o 
   3   5   2      302.31      291.37      2.68 o 
   4   5   2       22.48       21.83      0.67 o 
   5   5   2       68.05       77.99      1.25 o 
   6   5   2     1703.62     1654.79     17.67 o 
   7   5   2       99.20      102.87      2.26 o 
   8   5   2       17.41       19.09      1.49 o 
   9   5   2      157.80      154.62      3.57 o 
  10   5   2        1.87        1.55      0.51 o 
  11   5   2      109.74      114.59      2.97 o 
  -9   6   2        1.70        0.36      0.76 o 
  -8   6   2       43.09       45.14      2.23 o 
  -7   6   2      135.16      133.93      3.04 o 
  -6   6   2        0.21        0.08      0.45 o 
  -5   6   2      557.94      563.66      8.13 o 
  -4   6   2       12.54        6.81      0.74 o 
  -3   6   2      414.23      385.46      5.15 o 
  -2   6   2       35.79       32.29      0.93 o 
  -1   6   2       25.83       22.79      0.76 o 
   0   6   2      357.35      352.04      3.45 o 
   1   6   2        4.51        2.70      0.31 o 
   2   6   2       36.30       39.97      0.86 o 
   3   6   2        2.89        1.09      0.26 o 
   4   6   2      364.08      359.49      3.61 o 
   5   6   2      539.77      551.80      5.38 o 
   6   6   2      751.56      712.95     11.12 o 
   7   6   2        0.90        0.54      0.28 o 
   8   6   2      276.86      276.58      5.30 o 
   9   6   2      233.54      235.38      6.59 o 
  10   6   2        7.46        6.99      0.90 o 
  11   6   2        9.54        8.60      2.28 o 
  -8   7   2       89.06       96.52      3.79 o 
  -7   7   2       60.84       56.79      2.47 o 
  -6   7   2       41.40       41.54      2.13 o 
  -5   7   2        0.20        0.21      0.44 o 
  -4   7   2       61.89       55.25      1.81 o 
  -3   7   2      126.17      122.03      3.66 o 
  -2   7   2      144.86      145.72      3.04 o 
  -1   7   2      339.92      351.33      4.22 o 
   0   7   2     1932.74     1841.31     14.66 o 
   1   7   2       29.71       29.68      0.76 o 
   2   7   2      180.03      204.99      2.56 o 
   3   7   2       34.78       35.53      1.07 o 
   4   7   2        3.06        5.48      0.72 o 
   5   7   2       42.88       34.38      1.20 o 
   6   7   2      176.95      169.42      3.78 o 
   7   7   2      377.66      369.40     13.94 o 
   8   7   2       19.33       19.10      2.05 o 
   9   7   2       26.95       25.58      1.86 o 
  10   7   2       13.38       14.61      1.53 o 
  11   7   2       27.00       25.80      1.89 o 
  -7   8   2        0.33        0.31      0.79 o 
  -6   8   2        1.52        0.57      0.97 o 
  -5   8   2      151.73      159.24      4.45 o 
  -4   8   2       56.72       45.36      3.85 o 
  -3   8   2       93.05       91.04      2.60 o 
  -2   8   2       64.50       60.79      1.84 o 
  -1   8   2      171.15      166.82      3.04 o 
   0   8   2      109.62      109.97      2.70 o 
   1   8   2       69.59       71.49      1.89 o 
   2   8   2       20.06       17.27      1.06 o 
   3   8   2       32.87       32.92      1.29 o 
   4   8   2       54.19       50.07      1.56 o 
   5   8   2       16.92       17.18      1.21 o 
   6   8   2       23.09       22.38      1.37 o 
   7   8   2       69.10       63.78      2.31 o 
   8   8   2      412.20      410.59      7.49 o 
   9   8   2       55.22       47.11      2.15 o 
  10   8   2       34.29       36.21      2.00 o 
  -6   9   2      178.36      184.98      5.70 o 
  -5   9   2        0.92        0.23      0.56 o 
  -4   9   2       38.14       39.65      3.02 o 
  -3   9   2       14.64       16.47      2.27 o 
  -2   9   2       29.21       28.37      1.99 o 
  -1   9   2       44.54       46.05      2.13 o 
   0   9   2      509.88      511.75     10.78 o 
   1   9   2        1.58        0.77      0.49 o 
   2   9   2        5.74        5.71      0.74 o 
   3   9   2        2.69        2.58      0.58 o 
   4   9   2        0.05        1.43      0.62 o 
   5   9   2        0.27       -0.78      0.46 o 
   6   9   2       46.08       43.18      1.96 o 
   7   9   2       21.80       20.65      1.62 o 
   8   9   2       10.49       10.79      1.42 o 
   9   9   2       19.78       18.67      1.64 o 
  10   9   2       29.03       32.51      2.00 o 
  -5  10   2       13.16       12.68      2.07 o 
  -4  10   2        7.01        5.92      1.61 o 
  -3  10   2        2.58        2.20      1.17 o 
  -2  10   2       14.52       17.31      1.72 o 
  -1  10   2        1.66        1.76      1.24 o 
   0  10   2        7.97       11.10      1.80 o 
   1  10   2       25.64       23.83      4.02 o 
   2  10   2      151.72      157.63      4.09 o 
   3  10   2        0.77        0.88      0.64 o 
   4  10   2      227.16      231.55      5.15 o 
   5  10   2      100.14      101.52      3.85 o 
   6  10   2        0.25       -0.65      0.52 o 
   7  10   2       43.86       44.88      3.37 o 
   8  10   2       91.33       95.39      3.29 o 
   9  10   2       61.42       55.23      3.67 o 
  -4  11   2       72.37       70.66      3.95 o 
  -3  11   2       23.26       30.86      2.43 o 
  -2  11   2       61.05       50.59      3.82 o 
  -1  11   2        2.71        3.69      1.51 o 
   0  11   2      171.77      182.86      8.98 o 
   1  11   2        1.53        2.12      1.28 o 
   2  11   2       27.03       29.64      2.67 o 
   3  11   2       43.64       49.29      4.20 o 
   4  11   2      110.72      115.21      3.66 o 
   5  11   2        0.87        0.65      0.89 o 
   6  11   2      297.61      302.78      6.56 o 
   7  11   2       14.91       17.93      1.75 o 
   8  11   2       24.26       20.65      2.05 o 
  -2  12   2       69.84       69.32      4.36 o 
  -1  12   2        4.43        4.26      1.68 o 
   0  12   2       24.46       28.34      2.99 o 
   1  12   2        0.23        1.37      1.29 o 
   2  12   2       74.01       82.66      4.07 o 
   3  12   2        9.29        9.32      1.90 o 
   4  12   2      202.12      207.47      5.32 o 
   5  12   2      303.12      331.14      7.16 o 
   6  12   2       15.21       12.61      1.59 o 
  -4 -11   3      100.74       91.44      6.10 o 
  -3 -11   3      275.76      284.04     11.32 o 
  -2 -11   3       39.42       32.85      4.16 o 
  -1 -11   3        0.09        1.60      1.86 o 
   0 -11   3       57.81       58.68      3.64 o 
   1 -11   3        4.25        4.90      1.63 o 
   2 -11   3        9.17        6.45      1.93 o 
  -6 -10   3        3.72        2.01      0.90 o 
  -5 -10   3       49.37       46.97      6.12 o 
  -4 -10   3      267.63      257.52     10.36 o 
  -3 -10   3       33.07       36.65      2.89 o 
  -2 -10   3        3.89        3.03      1.09 o 
  -1 -10   3        6.35        6.89      1.33 o 
   0 -10   3       35.98       32.64      2.36 o 
   1 -10   3       48.92       48.13      2.77 o 
   2 -10   3       37.05       42.36      2.77 o 
   3 -10   3      108.47      103.76      3.85 o 
   4 -10   3        1.60        0.92      1.18 o 
  -7  -9   3       20.09       19.70      2.18 o 
  -6  -9   3      169.97      182.46      6.68 o 
  -5  -9   3       88.80       87.89      2.68 o 
  -4  -9   3       53.82       55.10      2.40 o 
  -3  -9   3       67.99       69.81      3.30 o 
  -2  -9   3       48.05       40.41      2.17 o 
  -1  -9   3        1.05        0.52      0.80 o 
   0  -9   3        8.99        6.78      1.24 o 
   1  -9   3        0.81        0.30      0.86 o 
   2  -9   3        7.74        8.36      1.38 o 
   3  -9   3      189.28      187.57      4.24 o 
   4  -9   3       50.38       54.98      2.69 o 
   5  -9   3        8.74        7.63      1.60 o 
   6  -9   3        0.41        0.49      0.87 o 
  -8  -8   3        0.95        1.01      0.65 o 
  -7  -8   3        4.30        3.64      1.02 o 
  -6  -8   3       42.58       40.14      1.84 o 
  -5  -8   3       91.06       90.36      2.60 o 
  -4  -8   3      223.64      230.84      4.07 o 
  -3  -8   3       17.33       17.85      1.29 o 
  -2  -8   3        1.59        1.50      0.59 o 
  -1  -8   3      136.73      131.66      3.55 o 
   0  -8   3      224.71      222.85      4.92 o 
   1  -8   3       22.16       24.47      1.85 o 
   2  -8   3      572.24      591.76      8.60 o 
   3  -8   3        7.27        9.45      1.12 o 
   4  -8   3        2.66        2.16      0.82 o 
   5  -8   3       49.31       53.81      2.45 o 
   6  -8   3       58.22       68.26      2.79 o 
   7  -8   3        6.24        3.97      1.17 o 
  -9  -7   3       27.57       31.33      1.96 o 
  -8  -7   3       74.13       70.11      2.64 o 
  -7  -7   3       50.70       42.71      1.89 o 
  -6  -7   3      251.54      258.48      4.81 o 
  -5  -7   3       78.33       81.48      2.17 o 
  -4  -7   3       32.43       35.65      1.47 o 
  -3  -7   3      214.07      212.88      3.34 o 
  -2  -7   3      177.69      168.16      2.59 o 
  -1  -7   3       12.42       10.50      1.02 o 
   0  -7   3       77.19       77.57      2.26 o 
   1  -7   3      313.66      329.43      4.59 o 
   2  -7   3        8.63        5.67      0.69 o 
   3  -7   3      162.37      163.48      5.82 o 
   4  -7   3       91.50       85.48      3.31 o 
   5  -7   3      102.94      105.95      3.02 o 
   6  -7   3       41.33       38.53      2.82 o 
   7  -7   3       65.07       71.06      2.73 o 
   8  -7   3      110.34      111.24      3.57 o 
  -9  -6   3        5.23        6.59      1.60 o 
  -8  -6   3        0.84        0.56      0.69 o 
  -7  -6   3       15.98       15.08      2.00 o 
  -6  -6   3        0.04        0.03      0.43 o 
  -5  -6   3       58.19       58.60      1.83 o 
  -4  -6   3      878.00      866.73      9.44 o 
  -3  -6   3        7.49        8.59      0.68 o 
  -2  -6   3      183.49      198.50      2.57 o 
  -1  -6   3      281.46      250.64      3.16 o 
   0  -6   3      259.00      253.42      3.18 o 
   1  -6   3      153.97      164.57      3.84 o 
   2  -6   3      708.89      716.00      7.39 o 
   3  -6   3       89.02       94.44      1.87 o 
   4  -6   3       61.26       59.48      2.51 o 
   5  -6   3        5.77        4.49      0.82 o 
   6  -6   3        2.47        1.59      0.76 o 
   7  -6   3        4.13        3.40      0.95 o 
   8  -6   3        0.00       -0.27      0.69 o 
   9  -6   3       16.72       16.46      1.64 o 
 -10  -5   3        7.46        9.68      1.35 o 
  -9  -5   3      102.95       94.52      3.25 o 
  -8  -5   3      113.42      116.41      3.91 o 
  -7  -5   3       54.57       45.54      2.70 o 
  -6  -5   3        1.01        0.59      0.48 o 
  -5  -5   3       46.06       40.91      1.25 o 
  -4  -5   3      248.36      235.92      3.54 o 
  -3  -5   3       53.53       49.74      1.19 o 
  -2  -5   3      308.01      290.78      2.79 o 
  -1  -5   3       59.69       64.54      0.97 o 
   0  -5   3      580.80      628.63      5.24 o 
   1  -5   3      942.75     1020.08      8.61 o 
   2  -5   3        9.47        6.30      0.46 o 
   3  -5   3       70.49       61.47      1.40 o 
   4  -5   3      106.57      107.32      2.08 o 
   5  -5   3      292.46      278.60      4.92 o 
   6  -5   3        4.33        2.13      0.74 o 
   7  -5   3       67.93       73.86      2.49 o 
   8  -5   3      121.81      117.34      3.81 o 
   9  -5   3       15.22       16.86      1.60 o 
 -10  -4   3        1.71        0.86      0.73 o 
  -9  -4   3        1.40        1.66      0.75 o 
  -8  -4   3       12.60        8.56      1.09 o 
  -7  -4   3      214.75      209.15      4.13 o 
  -6  -4   3      230.11      215.13      3.59 o 
  -5  -4   3        8.19        5.82      0.62 o 
  -4  -4   3     1128.26     1103.27     10.56 o 
  -3  -4   3      111.45      116.09      1.50 o 
  -2  -4   3      496.42      496.19      3.94 o 
  -1  -4   3       51.24       48.70      0.76 o 
   0  -4   3       85.44      100.18      1.24 o 
   1  -4   3      136.75      137.82      1.50 o 
   2  -4   3      271.20      282.18      2.56 o 
   3  -4   3      315.80      313.91      3.22 o 
   4  -4   3      285.25      287.77      3.54 o 
   5  -4   3       25.09       25.09      1.11 o 
   6  -4   3        6.65        5.55      0.98 o 
   7  -4   3       61.30       60.89      3.45 o 
   8  -4   3      379.86      378.20      6.57 o 
   9  -4   3        0.63        0.60      0.70 o 
  10  -4   3       51.21       49.90      3.17 o 
 -10  -3   3      212.08      219.94      4.66 o 
  -9  -3   3       48.05       50.24      2.04 o 
  -8  -3   3       25.20       21.62      1.87 o 
  -7  -3   3        5.15        3.68      0.73 o 
  -6  -3   3        0.37        0.33      0.30 o 
  -5  -3   3       59.26       50.21      1.21 o 
  -4  -3   3      180.85      164.91      2.07 o 
  -3  -3   3       84.26       96.14      1.23 o 
  -2  -3   3       54.18       59.40      1.01 o 
  -1  -3   3       86.05       85.03      1.02 o 
   0  -3   3     1111.56     1174.01      7.99 o 
   1  -3   3     1473.30     1638.77     10.91 o 
   2  -3   3      560.99      621.92      4.91 o 
   3  -3   3       29.92       29.46      0.68 o 
   4  -3   3      570.49      571.69      4.68 o 
   5  -3   3      436.25      441.83      5.18 o 
   6  -3   3        3.57        3.00      0.45 o 
   7  -3   3      179.11      183.68      4.10 o 
   8  -3   3       50.27       52.97      2.86 o 
   9  -3   3       37.24       39.61      2.59 o 
  10  -3   3        0.55       -0.33      0.87 o 
 -10  -2   3       48.31       46.18      2.16 o 
  -9  -2   3       14.58       12.81      1.42 o 
  -8  -2   3      115.01      112.68      3.80 o 
  -7  -2   3       96.06       89.95      4.35 o 
  -6  -2   3       88.15       66.06      1.52 o 
  -5  -2   3       83.91       84.13      1.40 o 
  -4  -2   3       27.18       32.90      0.77 o 
  -3  -2   3      685.83      708.64      5.60 o 
  -2  -2   3        2.65        5.86      0.31 o 
  -1  -2   3        7.47        2.58      0.28 o 
   0  -2   3       62.96       86.35      1.11 o 
   1  -2   3      289.61      313.37      2.68 o 
   2  -2   3     1512.35     1710.70     11.81 o 
   3  -2   3      253.97      252.16      2.16 o 
   4  -2   3      108.08       98.52      1.15 o 
   5  -2   3      184.29      201.30      2.25 o 
   6  -2   3      341.25      325.90      3.69 o 
   7  -2   3      783.16      771.35     10.34 o 
   8  -2   3      258.18      259.48      4.82 o 
   9  -2   3       28.78       28.70      2.18 o 
  10  -2   3       98.52      104.19      3.78 o 
  11  -2   3        3.29        1.76      1.04 o 
 -10  -1   3      366.07      400.80      6.25 o 
  -9  -1   3        1.84        1.81      0.60 o 
  -8  -1   3        0.42        0.74      0.45 o 
  -7  -1   3        0.47        0.02      0.41 o 
  -6  -1   3      351.80      331.00      3.88 o 
  -5  -1   3      179.31      172.87      2.35 o 
  -4  -1   3      274.15      295.64      2.33 o 
  -3  -1   3      102.90       99.90      1.06 o 
  -2  -1   3      240.77      228.63      1.92 o 
  -1  -1   3      684.78      711.88      5.38 o 
   0  -1   3      182.80      147.62      1.55 o 
   1  -1   3     5817.70     5973.95     48.88 o 
   2  -1   3       22.51       16.00      0.36 o 
   3  -1   3      273.53      307.28      2.67 o 
   4  -1   3     1109.68     1078.52      7.20 o 
   5  -1   3     1220.46     1246.17      9.49 o 
   6  -1   3       20.51       22.90      0.84 o 
   7  -1   3      223.14      222.66      4.38 o 
   8  -1   3      259.29      255.72      4.11 o 
   9  -1   3      417.19      413.68      7.97 o 
  10  -1   3        3.26        0.53      0.81 o 
  11  -1   3       18.66       16.87      1.62 o 
 -10   0   3       42.99       42.72      2.08 o 
  -9   0   3        0.37       -0.13      0.34 o 
  -8   0   3       95.32      102.32      2.39 o 
  -7   0   3       22.77       22.93      1.11 o 
  -6   0   3       28.22       16.70      0.89 o 
  -5   0   3       49.93       53.17      1.03 o 
  -4   0   3      108.32      121.74      1.33 o 
  -3   0   3      306.56      323.17      2.57 o 
  -2   0   3      207.50      215.47      1.79 o 
  -1   0   3       12.41        8.16      0.34 o 
   0   0   3      581.98      567.01      5.64 o 
   1   0   3     9054.70     8907.63     77.16 o 
   2   0   3     1955.61     2073.44     15.66 o 
   3   0   3        2.71        0.88      0.15 o 
   4   0   3        0.05        0.16      0.10 o 
   5   0   3      587.86      610.25      5.57 o 
   6   0   3      369.63      352.93      3.67 o 
   7   0   3       76.05       83.20      1.43 o 
   8   0   3       37.23       41.38      1.69 o 
   9   0   3       12.90       15.49      1.84 o 
  10   0   3      159.95      160.85      3.84 o 
  11   0   3       43.89       46.27      2.24 o 
 -10   1   3       53.97       52.82      2.55 o 
  -9   1   3       14.06       11.31      1.11 o 
  -8   1   3      183.81      173.13      4.05 o 
  -7   1   3        5.26        4.42      0.59 o 
  -6   1   3      208.69      203.68      5.84 o 
  -5   1   3       39.20       35.59      1.22 o 
  -4   1   3        2.93        7.82      0.40 o 
  -3   1   3      112.51      114.86      1.21 o 
  -2   1   3      817.52      779.29      6.13 o 
  -1   1   3     1884.22     1951.58     17.40 o 
   0   1   3       17.82       35.80      0.60 o 
   1   1   3     3106.67     3147.16     28.68 o 
   2   1   3     3357.63     3299.49     26.44 o 
   3   1   3      147.03      133.98      1.41 o 
   4   1   3        0.75        2.51      0.36 o 
   5   1   3      506.45      525.93      4.55 o 
   6   1   3        8.96        7.47      0.34 o 
   7   1   3        4.79        4.30      0.50 o 
   8   1   3      351.41      342.75      4.53 o 
   9   1   3      734.75      710.69      8.84 o 
  10   1   3       45.07       41.19      2.33 o 
  11   1   3       20.40       20.90      1.77 o 
  12   1   3       44.12       54.20      2.92 o 
 -10   2   3       85.33       83.61      2.47 o 
  -9   2   3        0.22       -0.10      0.37 o 
  -8   2   3        2.20        1.17      0.38 o 
  -7   2   3       29.83       33.42      1.46 o 
  -6   2   3       86.88       86.12      2.24 o 
  -5   2   3     1912.54     1806.50     17.30 o 
  -4   2   3      526.06      535.45      5.06 o 
  -3   2   3      152.03      165.61      1.81 o 
  -2   2   3      420.04      440.23      3.56 o 
  -1   2   3      493.69      455.19      3.95 o 
   0   2   3      194.03      182.14      2.29 o 
   1   2   3      466.30      517.74      4.61 o 
   2   2   3        3.79        2.63      0.19 o 
   3   2   3       26.14       35.61      0.50 o 
   4   2   3        8.51        7.64      0.23 o 
   5   2   3      101.88      108.20      1.26 o 
   6   2   3      808.06      759.61      6.64 o 
   7   2   3       58.32       48.15      0.84 o 
   8   2   3        3.98        3.16      0.31 o 
   9   2   3       64.79       65.70      1.75 o 
  10   2   3      161.47      163.65      3.92 o 
  11   2   3       31.67       32.38      2.11 o 
  12   2   3       21.31       24.97      2.04 o 
 -10   3   3        7.47        9.00      1.01 o 
  -9   3   3        1.17        0.48      0.44 o 
  -8   3   3      189.14      178.18      3.50 o 
  -7   3   3        4.43        2.71      0.59 o 
  -6   3   3        5.39        6.87      0.72 o 
  -5   3   3      203.91      200.18      3.14 o 
  -4   3   3       28.17       21.54      0.79 o 
  -3   3   3       69.84       71.18      1.09 o 
  -2   3   3      199.34      246.26      2.26 o 
  -1   3   3     1966.51     2082.90     20.47 o 
   0   3   3     1117.54     1151.70     10.58 o 
   1   3   3       92.87      100.18      1.45 o 
   2   3   3      399.49      403.34      4.21 o 
   3   3   3       75.70       65.89      0.91 o 
   4   3   3       28.97       24.74      0.48 o 
   5   3   3       14.95       16.87      0.42 o 
   6   3   3      177.10      183.60      1.78 o 
   7   3   3       15.54       14.89      0.53 o 
   8   3   3      138.32      136.28      1.89 o 
   9   3   3      121.30      123.95      2.54 o 
  10   3   3      106.40      109.45      3.15 o 
  11   3   3       24.09       24.27      1.88 o 
  12   3   3       94.87      103.26      3.44 o 
  -9   4   3       36.46       35.83      2.58 o 
  -8   4   3        1.57        1.50      0.53 o 
  -7   4   3      100.15       91.32      2.36 o 
  -6   4   3        0.52        0.86      0.52 o 
  -5   4   3     1994.87     1931.77     22.01 o 
  -4   4   3      176.50      171.13      2.59 o 
  -3   4   3        0.27        0.30      0.20 o 
  -2   4   3      156.07      179.16      1.87 o 
  -1   4   3       27.12       18.93      0.53 o 
   0   4   3       11.63        7.75      0.47 o 
   1   4   3      182.52      199.55      2.15 o 
   2   4   3      676.36      726.68      7.11 o 
   3   4   3       22.79       11.84      0.99 o 
   4   4   3      213.29      228.65      2.83 o 
   5   4   3       45.81       37.15      0.56 o 
   6   4   3     1117.72     1109.82      8.01 o 
   7   4   3      498.92      527.47      4.85 o 
   8   4   3        7.98       10.05      0.58 o 
   9   4   3      117.65      116.44      2.25 o 
  10   4   3      392.75      394.22      6.79 o 
  11   4   3        4.14        3.09      0.94 o 
  12   4   3       39.65       38.42      2.90 o 
  -9   5   3        0.01        0.34      0.50 o 
  -8   5   3        2.26        2.72      0.97 o 
  -7   5   3       38.25       41.67      1.98 o 
  -6   5   3       78.81       80.23      2.12 o 
  -5   5   3       58.10       61.13      1.73 o 
  -4   5   3        1.89        2.10      0.52 o 
  -3   5   3        5.55        7.98      0.59 o 
  -2   5   3       41.86       33.64      0.88 o 
  -1   5   3      781.24      873.30      6.32 o 
   0   5   3      566.40      626.36      5.13 o 
   1   5   3      138.06      153.95      1.66 o 
   2   5   3      176.88      176.73      2.00 o 
   3   5   3        1.21        0.83      0.17 o 
   4   5   3      401.49      391.70      3.59 o 
   5   5   3      914.36      887.69      8.06 o 
   6   5   3      498.38      497.85      5.22 o 
   7   5   3       19.70       17.49      0.68 o 
   8   5   3      137.73      136.67      2.92 o 
   9   5   3       33.88       37.71      1.38 o 
  10   5   3       27.83       32.24      1.30 o 
  11   5   3        8.47        8.73      1.44 o 
  -8   6   3       10.84       11.22      2.14 o 
  -7   6   3      117.77      107.74      5.17 o 
  -6   6   3        0.02        0.19      0.56 o 
  -5   6   3       70.02       67.27      2.17 o 
  -4   6   3      190.19      191.47      3.31 o 
  -3   6   3        1.60        3.41      0.72 o 
  -2   6   3        1.64        0.37      0.29 o 
  -1   6   3       74.94       83.51      1.28 o 
   0   6   3       36.02       35.38      0.75 o 
   1   6   3      608.19      598.80      6.79 o 
   2   6   3      219.49      231.81      2.43 o 
   3   6   3      109.95      109.29      1.57 o 
   4   6   3      190.60      154.64      2.47 o 
   5   6   3        3.06        2.38      0.34 o 
   6   6   3      459.02      455.94      5.05 o 
   7   6   3      417.03      417.62      6.10 o 
   8   6   3      235.83      232.65      4.58 o 
   9   6   3        1.23        1.45      0.47 o 
  10   6   3      178.81      171.46     10.47 o 
  11   6   3       25.36       23.58      1.52 o 
  -8   7   3        9.05        8.48      1.48 o 
  -7   7   3      102.26      110.86      3.27 o 
  -6   7   3       28.86       28.42      1.70 o 
  -5   7   3      321.98      318.61      5.02 o 
  -4   7   3       13.59       17.07      1.14 o 
  -3   7   3        2.33        3.93      0.73 o 
  -2   7   3      226.39      227.00      3.57 o 
  -1   7   3      599.24      584.19      7.92 o 
   0   7   3      417.81      399.64      4.11 o 
   1   7   3        3.64        2.12      0.35 o 
   2   7   3      245.81      247.82      2.80 o 
   3   7   3        6.87        3.43      0.40 o 
   4   7   3        0.42       -0.21      0.42 o 
   5   7   3      451.20      405.81      4.67 o 
   6   7   3       97.08       95.82      2.04 o 
   7   7   3       33.46       34.02      1.56 o 
   8   7   3        3.63        4.87      1.53 o 
   9   7   3      318.42      307.49      7.37 o 
  10   7   3        1.00        1.40      0.61 o 
  11   7   3       43.81       45.78      2.18 o 
  -7   8   3        5.53        5.67      2.74 o 
  -6   8   3       10.30        9.31      1.31 o 
  -5   8   3       63.33       61.49      2.38 o 
  -4   8   3       39.54       40.10      1.73 o 
  -3   8   3       64.66       76.40      2.38 o 
  -2   8   3       35.56       33.14      1.59 o 
  -1   8   3        0.02       -0.24      0.59 o 
   0   8   3       48.29       44.77      1.36 o 
   1   8   3      405.14      392.84      5.99 o 
   2   8   3        6.25        4.03      0.50 o 
   3   8   3        1.31        1.50      0.37 o 
   4   8   3      187.16      142.37      2.37 o 
   5   8   3       38.01       34.20      1.47 o 
   6   8   3      249.27      237.91      5.28 o 
   7   8   3       44.46       49.63      2.30 o 
   8   8   3        1.78        1.24      0.51 o 
   9   8   3       10.88       11.59      1.66 o 
  10   8   3       36.79       36.19      1.90 o 
  -6   9   3        0.75        0.38      1.02 o 
  -5   9   3        3.50        3.45      1.19 o 
  -4   9   3       10.27       12.20      1.59 o 
  -3   9   3       16.76       16.28      1.65 o 
  -2   9   3        4.90        6.82      1.16 o 
  -1   9   3       78.87       79.04      3.73 o 
   0   9   3      481.83      479.08      8.81 o 
   1   9   3        1.02        1.19      0.54 o 
   2   9   3        3.01        3.85      0.66 o 
   3   9   3       19.65       18.92      1.17 o 
   4   9   3       21.20       13.78      1.18 o 
   5   9   3       20.12       15.48      1.40 o 
   6   9   3        0.03        0.05      0.50 o 
   7   9   3        4.84        5.50      1.35 o 
   8   9   3       56.56       61.12      3.29 o 
   9   9   3      203.51      206.95      4.90 o 
  10   9   3        5.29        7.30      1.06 o 
  -5  10   3       74.08       80.02      3.44 o 
  -4  10   3       27.15       27.40      2.28 o 
  -3  10   3       57.41       56.20      2.93 o 
  -2  10   3       34.47       36.69      2.38 o 
  -1  10   3       18.85       18.68      2.53 o 
   0  10   3      160.99      163.90      5.96 o 
   1  10   3       14.96       12.63      1.87 o 
   2  10   3        7.17        9.48      1.38 o 
   3  10   3       15.34       15.74      1.35 o 
   4  10   3      277.50      259.66      4.95 o 
   5  10   3        0.62        1.57      0.71 o 
   6  10   3        8.15        7.87      1.91 o 
   7  10   3      262.74      263.35      5.75 o 
   8  10   3        1.48        1.38      0.69 o 
   9  10   3       32.08       32.05      2.16 o 
  -4  11   3       44.69       44.57      3.16 o 
  -3  11   3       13.09       11.45      1.63 o 
  -2  11   3        4.66        7.16      1.76 o 
  -1  11   3        8.23        7.83      4.46 o 
   0  11   3      104.27      111.21      5.29 o 
   1  11   3      219.83      215.76      6.51 o 
   2  11   3        0.70        2.67      1.33 o 
   3  11   3       48.15       50.62      2.48 o 
   4  11   3        0.73        1.50      0.83 o 
   5  11   3        4.62        3.91      1.35 o 
   6  11   3      190.04      200.55      5.01 o 
   7  11   3       15.38       12.67      1.44 o 
   8  11   3        4.30        3.36      0.91 o 
  -2  12   3       12.81       11.82      2.33 o 
  -1  12   3        0.89        1.15      1.51 o 
   0  12   3       78.74       70.31      3.99 o 
   1  12   3        2.67        2.66      1.57 o 
   2  12   3        4.08        5.46      1.55 o 
   3  12   3       25.47       24.44      2.62 o 
   4  12   3      256.61      259.59      6.85 o 
   5  12   3       13.28       13.75      2.51 o 
   6  12   3      157.96      172.67      4.82 o 
   7  12   3      149.13      149.38      4.45 o 
   1  13   3       19.29       13.12      2.31 o 
   2  13   3        5.75        3.85      1.56 o 
   3  13   3       24.14       23.73      2.73 o 
   4  13   3        8.67        9.88      2.01 o 
  -3 -11   4      154.53      143.87      7.72 o 
  -2 -11   4        5.36        4.12      2.15 o 
  -1 -11   4        9.36       10.97      2.02 o 
   0 -11   4       19.35       16.73      3.59 o 
   1 -11   4        0.73        0.51      1.20 o 
  -5 -10   4       39.84       43.65      4.75 o 
  -4 -10   4       63.95       66.98      3.60 o 
  -3 -10   4       11.77        9.22      1.73 o 
  -2 -10   4        0.89       -0.74      1.09 o 
  -1 -10   4        0.53        1.21      1.21 o 
   0 -10   4        5.61        4.26      1.21 o 
   1 -10   4      180.20      190.87      5.19 o 
   2 -10   4       13.80       12.31      1.70 o 
   3 -10   4        3.39        2.10      1.24 o 
   4 -10   4        3.32        4.78      2.95 o 
  -7  -9   4       53.21       52.16      2.58 o 
  -6  -9   4        0.01       -0.53      0.59 o 
  -5  -9   4        2.25        2.76      1.04 o 
  -4  -9   4        8.93       11.58      1.86 o 
  -3  -9   4       30.54       34.55      2.72 o 
  -2  -9   4        2.06        1.35      1.25 o 
  -1  -9   4       10.12        7.10      1.25 o 
   0  -9   4       12.83       12.84      1.53 o 
   1  -9   4       12.42       10.75      1.46 o 
   2  -9   4       14.68       17.41      1.81 o 
   3  -9   4      135.00      134.05      4.25 o 
   4  -9   4        2.32        0.46      0.81 o 
   5  -9   4        6.87        4.62      1.09 o 
  -8  -8   4        0.01        0.14      0.63 o 
  -7  -8   4        2.28        2.40      0.77 o 
  -6  -8   4       13.88       15.29      1.39 o 
  -5  -8   4      262.22      270.78      5.07 o 
  -4  -8   4       87.22       85.71      3.24 o 
  -3  -8   4      254.56      244.60      6.59 o 
  -2  -8   4       23.07       24.30      1.78 o 
  -1  -8   4        4.80        6.87      1.65 o 
   0  -8   4       10.86        9.12      1.92 o 
   1  -8   4       21.08       21.97      1.76 o 
   2  -8   4       32.40       32.90      2.19 o 
   3  -8   4       58.79       56.30      2.33 o 
   4  -8   4       93.05       93.78      2.89 o 
   5  -8   4      108.57      109.83      3.29 o 
   6  -8   4        3.73        2.30      1.17 o 
   7  -8   4       86.38       87.64      3.16 o 
  -8  -7   4       12.48       10.95      1.24 o 
  -7  -7   4       21.42       20.72      2.01 o 
  -6  -7   4       52.28       49.90      1.98 o 
  -5  -7   4        9.64        8.53      0.88 o 
  -4  -7   4       16.50       14.00      1.21 o 
  -3  -7   4       10.37       10.97      0.87 o 
  -2  -7   4       90.41       80.79      2.05 o 
  -1  -7   4       20.40       23.44      1.45 o 
   0  -7   4       95.54       98.38      2.74 o 
   1  -7   4       36.19       30.97      1.69 o 
   2  -7   4        4.98        5.16      0.69 o 
   3  -7   4      262.41      269.43      4.52 o 
   4  -7   4        1.52        1.83      0.71 o 
   5  -7   4       16.20       14.72      1.63 o 
   6  -7   4      231.89      238.03      5.07 o 
   7  -7   4      100.93      100.69      3.25 o 
   8  -7   4        0.90        1.56      0.93 o 
  -9  -6   4       41.66       37.01      2.28 o 
  -8  -6   4       32.64       30.60      2.17 o 
  -7  -6   4       16.43       20.51      1.48 o 
  -6  -6   4       48.53       50.42      1.92 o 
  -5  -6   4      112.80      108.69      2.52 o 
  -4  -6   4        5.63        4.86      0.61 o 
  -3  -6   4        8.54        9.34      0.75 o 
  -2  -6   4      309.92      309.99      3.64 o 
  -1  -6   4      106.75      110.89      1.87 o 
   0  -6   4       20.29       22.18      1.06 o 
   1  -6   4       36.47       39.01      1.26 o 
   2  -6   4       95.63       97.76      1.86 o 
   3  -6   4      180.35      185.47      2.83 o 
   4  -6   4        8.65        5.48      0.82 o 
   5  -6   4       63.12       71.96      2.39 o 
   6  -6   4       19.89       20.76      1.59 o 
   7  -6   4       25.88       28.55      1.93 o 
   8  -6   4       96.21      100.90      3.26 o 
   9  -6   4       19.34       21.43      2.16 o 
  -9  -5   4      112.85      115.71      3.74 o 
  -8  -5   4       47.25       58.27      2.51 o 
  -7  -5   4       43.70       41.81      2.94 o 
  -6  -5   4       29.55       30.85      1.71 o 
  -5  -5   4        4.03        3.05      0.56 o 
  -4  -5   4        6.43        5.75      0.69 o 
  -3  -5   4      176.12      173.69      2.39 o 
  -2  -5   4      105.92      104.45      1.58 o 
  -1  -5   4      213.53      225.87      2.48 o 
   0  -5   4      177.94      182.71      2.16 o 
   1  -5   4      842.66      849.01      7.87 o 
   2  -5   4      212.53      245.00      2.93 o 
   3  -5   4       19.21       14.04      0.77 o 
   4  -5   4       17.17       14.28      0.82 o 
   5  -5   4       27.44       23.44      1.48 o 
   6  -5   4      177.59      188.52      5.93 o 
   7  -5   4       47.43       42.82      2.12 o 
   8  -5   4       31.56       27.64      1.91 o 
   9  -5   4        6.11        6.38      1.25 o 
 -10  -4   4       36.02       37.95      3.13 o 
  -9  -4   4      150.61      151.51      4.29 o 
  -8  -4   4      177.98      174.76      4.46 o 
  -7  -4   4        3.04        2.75      1.35 o 
  -6  -4   4        0.56        2.25      0.60 o 
  -5  -4   4       81.12       77.43      1.94 o 
  -4  -4   4      290.23      287.49      3.64 o 
  -3  -4   4      833.56      842.47      7.32 o 
  -2  -4   4       68.13       66.05      1.03 o 
  -1  -4   4        5.12        4.35      0.30 o 
   0  -4   4      137.04      149.43      1.59 o 
   1  -4   4      128.45      136.92      1.62 o 
   2  -4   4       93.88       90.27      1.64 o 
   3  -4   4        1.82        0.45      0.26 o 
   4  -4   4       78.97       78.31      1.53 o 
   5  -4   4       83.04       87.48      1.87 o 
   6  -4   4       58.93       54.87      1.99 o 
   7  -4   4        2.47        1.43      0.64 o 
   8  -4   4       67.06       69.13      2.96 o 
   9  -4   4        1.34        0.30      0.66 o 
  10  -4   4        0.02        0.95      0.89 o 
 -10  -3   4       83.25       88.41      3.27 o 
  -9  -3   4      193.76      200.95      4.98 o 
  -8  -3   4        1.32        2.28      1.29 o 
  -7  -3   4      104.49       96.28      2.96 o 
  -6  -3   4        9.21       14.07      1.11 o 
  -5  -3   4      110.30       96.88      2.13 o 
  -4  -3   4      205.34      201.18      2.76 o 
  -3  -3   4        0.68        0.77      0.21 o 
  -2  -3   4      209.34      228.97      2.09 o 
  -1  -3   4       39.47       36.62      0.77 o 
   0  -3   4       31.91       37.38      0.66 o 
   1  -3   4      976.51     1041.86      8.33 o 
   2  -3   4     1520.10     1601.68     11.18 o 
   3  -3   4       48.69       46.16      0.78 o 
   4  -3   4       13.12       15.84      0.66 o 
   5  -3   4      139.76      136.96      2.10 o 
   6  -3   4       17.58       21.24      1.02 o 
   7  -3   4       71.64       65.60      2.20 o 
   8  -3   4      560.04      550.25      8.41 o 
   9  -3   4       45.73       45.60      2.23 o 
  10  -3   4      116.87      119.74      5.15 o 
 -10  -2   4      293.37      317.99      7.75 o 
  -9  -2   4       25.25       22.86      1.85 o 
  -8  -2   4       28.76       24.62      2.56 o 
  -7  -2   4        0.32        0.88      0.44 o 
  -6  -2   4      240.15      174.12      2.84 o 
  -5  -2   4      294.24      276.38      3.48 o 
  -4  -2   4       48.36       43.82      0.93 o 
  -3  -2   4       77.71       87.38      1.10 o 
  -2  -2   4      154.98      147.25      1.47 o 
  -1  -2   4       80.72       85.51      1.00 o 
   0  -2   4      158.40      182.76      1.78 o 
   1  -2   4       83.71       92.55      1.09 o 
   2  -2   4       57.01       74.60      1.00 o 
   3  -2   4       43.90       54.63      0.78 o 
   4  -2   4      167.66      163.80      1.64 o 
   5  -2   4     1139.54     1166.80      9.24 o 
   6  -2   4       30.95       33.73      0.84 o 
   7  -2   4       50.64       46.08      1.75 o 
   8  -2   4       68.19       65.64      2.23 o 
   9  -2   4       12.87       14.33      1.33 o 
  10  -2   4        3.08        1.95      1.32 o 
  11  -2   4       47.34       49.43      3.14 o 
 -10  -1   4      107.07      113.58      3.26 o 
  -9  -1   4       27.91       24.28      1.50 o 
  -8  -1   4       21.40       23.16      1.52 o 
  -7  -1   4      318.07      309.13      4.79 o 
  -6  -1   4       46.10       33.26      1.04 o 
  -5  -1   4       12.75       22.00      0.80 o 
  -4  -1   4      179.11      183.33      1.76 o 
  -3  -1   4      109.93      105.39      1.15 o 
  -2  -1   4      941.99     1026.21      7.34 o 
  -1  -1   4        0.10        1.69      0.17 o 
   0  -1   4       17.87       15.03      0.35 o 
   1  -1   4        5.52       13.09      0.43 o 
   2  -1   4       30.64       36.65      0.56 o 
   3  -1   4      901.87      898.45      7.05 o 
   4  -1   4       39.95       38.95      0.60 o 
   5  -1   4       13.72       16.15      0.37 o 
   6  -1   4      100.72      106.79      1.64 o 
   7  -1   4      276.38      274.10      3.75 o 
   8  -1   4      418.43      408.00      6.46 o 
   9  -1   4        0.49        0.82      0.76 o 
  10  -1   4       41.61       42.35      2.50 o 
  11  -1   4        4.64        6.19      1.36 o 
 -10   0   4       44.68       50.64      2.26 o 
  -9   0   4       16.08       17.65      1.44 o 
  -8   0   4       54.44       57.61      1.89 o 
  -7   0   4        0.26        1.31      0.46 o 
  -6   0   4      106.77       73.01      1.80 o 
  -5   0   4      141.92      150.58      2.09 o 
  -4   0   4      531.12      511.31      4.03 o 
  -3   0   4       63.62       54.82      0.78 o 
  -2   0   4      286.27      276.23      2.45 o 
  -1   0   4      530.46      549.25      4.75 o 
   0   0   4      246.57      258.95      2.92 o 
   1   0   4      129.18      148.10      1.66 o 
   2   0   4     1532.30     1774.47     12.83 o 
   3   0   4        4.45        2.88      0.17 o 
   4   0   4       47.54       41.75      0.63 o 
   5   0   4      308.89      325.64      3.09 o 
   6   0   4     1131.24     1158.27      9.46 o 
   7   0   4      120.17      127.21      2.17 o 
   8   0   4        7.94       10.55      1.02 o 
   9   0   4       67.63       67.66      2.26 o 
  10   0   4      233.35      234.99      5.64 o 
  11   0   4       26.25       26.03      2.16 o 
 -10   1   4       45.66       45.90      3.14 o 
  -9   1   4       67.66       70.02      2.46 o 
  -8   1   4       13.20       13.55      1.06 o 
  -7   1   4      146.31      143.26      3.13 o 
  -6   1   4        8.73       10.14      0.75 o 
  -5   1   4       36.84       36.35      1.36 o 
  -4   1   4      238.27      240.66      2.40 o 
  -3   1   4     1158.54     1186.76      8.39 o 
  -2   1   4      156.39      152.03      1.50 o 
  -1   1   4        0.05        0.31      0.18 o 
   0   1   4     1178.84     1180.72     11.53 o 
   1   1   4       28.22       42.22      0.57 o 
   2   1   4     4389.80     4512.23     33.87 o 
   3   1   4      245.78      224.43      2.08 o 
   4   1   4      249.99      231.21      2.06 o 
   5   1   4      113.74      129.50      1.83 o 
   6   1   4      141.28      141.60      2.45 o 
   7   1   4      215.97      212.72      2.94 o 
   8   1   4       28.18       26.95      1.01 o 
   9   1   4       30.72       31.60      1.75 o 
  10   1   4        9.02       14.14      1.62 o 
  11   1   4        0.85        0.83      1.05 o 
  12   1   4       62.65       69.05      3.28 o 
 -10   2   4       75.02       69.94      5.36 o 
  -9   2   4        7.95        8.69      0.98 o 
  -8   2   4      394.70      414.93      6.08 o 
  -7   2   4      210.10      192.72      3.48 o 
  -6   2   4        7.16        9.91      0.84 o 
  -5   2   4        0.12        1.18      0.78 o 
  -4   2   4       10.51       12.67      0.61 o 
  -3   2   4       55.36       60.46      0.96 o 
  -2   2   4        7.83       12.07      0.43 o 
  -1   2   4      120.63      164.73      1.70 o 
   0   2   4     1433.10     1502.23     12.00 o 
   1   2   4       39.22       40.85      0.66 o 
   2   2   4       15.94       34.94      0.56 o 
   3   2   4     1521.60     1717.21     13.96 o 
   4   2   4       10.78       21.30      0.40 o 
   5   2   4       67.26       57.65      1.20 o 
   6   2   4      253.22      266.67      3.81 o 
   7   2   4      504.08      490.01      7.05 o 
   8   2   4        2.79        3.44      0.83 o 
   9   2   4       43.40       43.49      1.87 o 
  10   2   4      102.72      102.33      3.02 o 
  11   2   4       76.34       77.33      2.78 o 
  12   2   4      108.32      110.77      3.52 o 
 -10   3   4       99.65      111.94      3.03 o 
  -9   3   4       80.37       74.38      2.32 o 
  -8   3   4       20.79       20.61      1.38 o 
  -7   3   4        0.52        0.38      0.46 o 
  -6   3   4       82.08       77.82      2.05 o 
  -5   3   4        2.76        2.57      0.47 o 
  -4   3   4       18.49       20.54      1.16 o 
  -3   3   4       28.80       35.63      0.72 o 
  -2   3   4      130.08      114.05      1.23 o 
  -1   3   4      260.17      317.77      3.70 o 
   0   3   4      219.73      228.62      2.45 o 
   1   3   4      139.08      127.70      1.53 o 
   2   3   4      520.02      531.63      5.40 o 
   3   3   4      373.89      391.04      3.49 o 
   4   3   4       38.66       61.06      0.88 o 
   5   3   4       18.27       25.18      0.41 o 
   6   3   4        1.73        1.92      0.27 o 
   7   3   4      356.81      355.37      4.93 o 
   8   3   4      224.19      225.25      4.18 o 
   9   3   4       59.27       54.35      2.14 o 
  10   3   4      203.26      218.12      4.61 o 
  11   3   4       18.30       17.70      1.59 o 
  12   3   4       45.71       53.33      2.70 o 
  -9   4   4        6.99        4.73      0.82 o 
  -8   4   4      286.57      286.29      4.90 o 
  -7   4   4       66.62       61.26      1.95 o 
  -6   4   4       16.25       15.57      1.09 o 
  -5   4   4       35.11       34.95      1.19 o 
  -4   4   4        5.32        5.21      0.66 o 
  -3   4   4       15.70       16.26      0.68 o 
  -2   4   4        0.68        2.68      0.36 o 
  -1   4   4      451.87      563.65      4.51 o 
   0   4   4        0.01        0.02      0.23 o 
   1   4   4      472.05      493.99      4.23 o 
   2   4   4      824.27      806.32      6.56 o 
   3   4   4      670.05      868.67      7.56 o 
   4   4   4       19.64       22.58      0.49 o 
   5   4   4      318.56      321.49      2.54 o 
   6   4   4      598.04      587.95      4.33 o 
   7   4   4      315.13      303.04      2.85 o 
   8   4   4       18.32       17.63      0.52 o 
   9   4   4      152.61      158.41      3.54 o 
  10   4   4        1.60        2.85      1.07 o 
  11   4   4       31.45       28.63      1.95 o 
  12   4   4      234.43      249.63      5.48 o 
  -9   5   4        0.02        0.84      0.60 o 
  -8   5   4       18.24       17.96      1.36 o 
  -7   5   4      102.02      110.11      2.73 o 
  -6   5   4       71.22       70.40      2.06 o 
  -5   5   4       30.73       31.71      1.41 o 
  -4   5   4      189.44      193.56      3.22 o 
  -3   5   4      153.44      125.97      2.16 o 
  -2   5   4       48.54       48.35      1.15 o 
  -1   5   4       39.73       47.26      0.94 o 
   0   5   4       41.71       42.50      0.74 o 
   1   5   4       14.98       15.43      0.49 o 
   2   5   4        2.71        1.41      0.19 o 
   3   5   4     1262.41     1317.77      9.70 o 
   4   5   4       95.01       83.93      1.23 o 
   5   5   4       15.48       18.37      0.44 o 
   6   5   4        4.50        4.97      0.41 o 
   7   5   4      675.67      658.36      6.69 o 
   8   5   4      375.12      370.51      5.20 o 
   9   5   4       20.84       23.59      0.98 o 
  10   5   4      176.00      177.44      8.86 o 
  11   5   4       99.07      102.06      4.17 o 
  12   5   4        0.01       -0.33      1.74 o 
  -8   6   4       91.59       84.34      2.59 o 
  -7   6   4       37.56       42.16      1.93 o 
  -6   6   4       13.59       13.86      1.27 o 
  -5   6   4       32.44       32.58      1.57 o 
  -4   6   4      560.12      541.60      6.89 o 
  -3   6   4       73.82       80.58      1.93 o 
  -2   6   4       10.46        7.51      0.78 o 
  -1   6   4      135.67      141.56      1.77 o 
   0   6   4        3.56        3.45      0.32 o 
   1   6   4      456.26      479.16      4.34 o 
   2   6   4       97.02      113.88      1.51 o 
   3   6   4        0.41        0.83      0.22 o 
   4   6   4       55.38       40.08      0.92 o 
   5   6   4      145.65      160.84      2.65 o 
   6   6   4      985.07      975.10     11.59 o 
   7   6   4       28.05       30.34      1.04 o 
   8   6   4        8.66       11.14      0.90 o 
   9   6   4       49.60       45.65      1.85 o 
  10   6   4       83.30       89.22      3.87 o 
  11   6   4       27.19       34.02      4.45 o 
  -8   7   4        6.92        4.73      0.93 o 
  -7   7   4      169.31      178.41      3.82 o 
  -6   7   4       85.23       87.30      2.45 o 
  -5   7   4      114.52      114.33      2.70 o 
  -4   7   4       65.77       70.46      2.00 o 
  -3   7   4      847.87      753.58      8.97 o 
  -2   7   4      132.94      138.02      2.61 o 
  -1   7   4      135.36      139.22      2.45 o 
   0   7   4       23.98       26.41      0.85 o 
   1   7   4       48.70       45.20      1.12 o 
   2   7   4      121.87      107.23      1.87 o 
   3   7   4        0.24        0.86      0.45 o 
   4   7   4      101.18      113.49      1.91 o 
   5   7   4      107.24       98.13      1.85 o 
   6   7   4        3.59        1.96      0.43 o 
   7   7   4       44.64       48.75      1.34 o 
   8   7   4       15.88       14.90      1.51 o 
   9   7   4        0.26        0.35      0.83 o 
  10   7   4       41.71       43.95      2.02 o 
  11   7   4       35.62       36.07      4.60 o 
  -7   8   4        1.11        1.48      0.89 o 
  -6   8   4        2.64        3.06      0.79 o 
  -5   8   4       68.26       77.00      2.32 o 
  -4   8   4      174.00      169.41      3.38 o 
  -3   8   4       22.22       25.27      1.59 o 
  -2   8   4       10.59       10.23      1.59 o 
  -1   8   4       41.68       43.93      2.02 o 
   0   8   4      151.59      149.37      2.62 o 
   1   8   4      166.96      177.64      2.55 o 
   2   8   4       53.56       51.66      1.36 o 
   3   8   4        9.34        7.84      0.77 o 
   4   8   4       17.71       12.98      1.29 o 
   5   8   4        0.02        1.39      0.40 o 
   6   8   4       30.85       27.34      1.87 o 
   7   8   4        0.81        1.34      0.67 o 
   8   8   4       60.98       63.51      2.26 o 
   9   8   4        2.80        2.81      0.94 o 
  10   8   4      120.74      117.84      3.26 o 
  11   8   4        6.08        5.17      1.87 o 
  -6   9   4       98.06      102.95      3.88 o 
  -5   9   4        0.17       -0.48      0.95 o 
  -4   9   4       32.40       34.23      2.42 o 
  -3   9   4      124.87      107.50      3.53 o 
  -2   9   4      110.45      103.69      3.31 o 
  -1   9   4       26.11       25.28      1.80 o 
   0   9   4       24.97       26.69      1.77 o 
   1   9   4       45.23       50.95      1.73 o 
   2   9   4       44.20       38.95      1.32 o 
   3   9   4       27.81       22.26      1.13 o 
   4   9   4        8.76        6.49      0.73 o 
   5   9   4        0.04        0.23      0.42 o 
   6   9   4        3.94        1.75      0.65 o 
   7   9   4      130.64      135.69     13.51 o 
   8   9   4        1.63        1.49      0.65 o 
   9   9   4       11.65       10.95      1.20 o 
  10   9   4       67.70       68.85      3.82 o 
  -5  10   4      207.49      229.27      6.40 o 
  -4  10   4        0.46        0.67      1.00 o 
  -3  10   4        0.96        1.03      0.93 o 
  -2  10   4       82.76       91.97      5.43 o 
  -1  10   4        7.82        8.47      1.30 o 
   0  10   4      122.04      130.86      4.73 o 
   1  10   4      184.00      185.00      5.60 o 
   2  10   4       94.38      102.64      4.28 o 
   3  10   4       21.48       20.38      1.48 o 
   4  10   4       72.39       65.25      2.60 o 
   5  10   4       55.21       54.21      2.29 o 
   6  10   4        1.91        2.08      0.90 o 
   7  10   4        0.49        0.81      0.63 o 
   8  10   4       72.02       77.02      3.63 o 
   9  10   4       63.22       57.77      2.54 o 
  -4  11   4       17.87       14.15      1.86 o 
  -3  11   4       24.42       22.26      3.04 o 
  -2  11   4        0.51        0.71      0.94 o 
  -1  11   4       41.99       48.94      3.59 o 
   0  11   4       34.05       28.39      2.79 o 
   1  11   4      234.35      228.88      6.74 o 
   2  11   4       47.57       50.78      3.22 o 
   3  11   4       49.36       52.45      2.52 o 
   4  11   4       68.42       71.93      3.92 o 
   5  11   4        3.90        3.27      0.97 o 
   6  11   4       86.37       92.62      3.79 o 
   7  11   4        6.00        5.14      1.03 o 
   8  11   4        0.87        0.68      0.66 o 
  -2  12   4       15.77       13.31      2.37 o 
  -1  12   4        2.02        0.58      1.59 o 
   0  12   4      159.79      162.64      8.49 o 
   1  12   4       86.24       82.43      6.33 o 
   2  12   4      155.46      153.35      5.53 o 
   3  12   4       51.95       50.20      3.36 o 
   4  12   4      153.94      151.28      4.40 o 
   5  12   4        8.03        7.25      1.33 o 
   6  12   4       35.43       39.59      4.04 o 
   7  12   4       43.28       42.26      2.60 o 
   1  13   4       19.02       17.27      2.57 o 
   2  13   4       30.26       28.77      3.62 o 
   3  13   4        0.03        1.94      1.54 o 
   4  13   4       52.28       46.72      3.67 o 
  -4 -10   5       53.52       51.41      3.28 o 
  -3 -10   5       79.41       82.90      3.98 o 
  -2 -10   5        5.35        4.95      1.57 o 
  -1 -10   5       31.94       36.24      2.43 o 
   0 -10   5        2.78        1.08      1.01 o 
   1 -10   5        9.12        6.59      2.26 o 
   2 -10   5        2.12        2.47      1.17 o 
   3 -10   5        2.81        1.84      1.24 o 
  -6  -9   5        0.06        0.15      0.75 o 
  -5  -9   5        0.16        1.25      1.16 o 
  -4  -9   5        3.22        5.04      3.54 o 
  -3  -9   5        0.02       -0.36      1.23 o 
  -2  -9   5       28.41       23.98      2.39 o 
  -1  -9   5        0.19       -0.31      0.82 o 
   0  -9   5        6.91        8.49      1.37 o 
   1  -9   5       38.79       38.36      3.70 o 
   2  -9   5       47.16       50.51      2.74 o 
   3  -9   5       28.87       27.78      2.32 o 
   4  -9   5       17.56       17.28      2.04 o 
   5  -9   5       50.48       59.95      3.38 o 
  -7  -8   5      146.66      146.94      3.81 o 
  -6  -8   5       30.82       29.64      1.89 o 
  -5  -8   5       59.67       59.94      3.34 o 
  -4  -8   5       11.77       13.54      1.61 o 
  -3  -8   5       73.87       77.56      3.55 o 
  -2  -8   5       25.01       26.66      2.40 o 
  -1  -8   5      136.62      132.40      3.70 o 
   0  -8   5        0.16       -0.41      0.71 o 
   1  -8   5        0.96        1.45      0.89 o 
   2  -8   5       83.09       88.13      3.14 o 
   3  -8   5        0.06       -0.10      0.95 o 
   4  -8   5       11.12       11.74      1.61 o 
   5  -8   5        0.01       -0.22      0.75 o 
   6  -8   5       45.81       45.84      2.66 o 
  -8  -7   5        4.84        5.65      1.05 o 
  -7  -7   5        5.84        5.66      0.98 o 
  -6  -7   5       45.39       44.94      1.99 o 
  -5  -7   5        3.30        3.41      0.77 o 
  -4  -7   5        1.27        1.46      0.72 o 
  -3  -7   5       35.62       29.44      1.90 o 
  -2  -7   5      165.31      170.01      4.29 o 
  -1  -7   5       62.88       66.64      2.43 o 
   0  -7   5       10.31       10.45      1.54 o 
   1  -7   5       21.56       19.08      1.41 o 
   2  -7   5      330.03      315.90      5.72 o 
   3  -7   5      446.18      449.39      7.43 o 
   4  -7   5        0.16        0.15      0.62 o 
   5  -7   5       43.05       48.11      2.23 o 
   6  -7   5       71.96       73.57      2.69 o 
   7  -7   5       72.20       74.78      3.17 o 
  -9  -6   5       41.77       42.74      2.34 o 
  -8  -6   5        0.50       -0.02      0.63 o 
  -7  -6   5      121.22      122.75      3.25 o 
  -6  -6   5       20.26       23.79      1.57 o 
  -5  -6   5       45.89       44.11      1.65 o 
  -4  -6   5      139.95      133.27      3.33 o 
  -3  -6   5      196.33      193.66      3.17 o 
  -2  -6   5      358.84      364.78      8.23 o 
  -1  -6   5       81.32       78.11      1.93 o 
   0  -6   5       49.15       50.51      1.74 o 
   1  -6   5       15.82       14.10      1.05 o 
   2  -6   5        2.55        0.48      0.55 o 
   3  -6   5       31.42       30.43      1.45 o 
   4  -6   5       91.49       90.03      2.35 o 
   5  -6   5       16.48       14.72      1.29 o 
   6  -6   5      167.34      165.99      3.95 o 
   7  -6   5       19.97       21.73      2.69 o 
   8  -6   5       46.94       46.08      2.90 o 
  -9  -5   5       52.63       56.75      3.17 o 
  -8  -5   5      228.71      229.66      5.51 o 
  -7  -5   5      190.11      185.88      5.82 o 
  -6  -5   5       46.74       42.99      1.75 o 
  -5  -5   5      158.08      155.36      3.08 o 
  -4  -5   5      134.60      131.29      2.46 o 
  -3  -5   5      661.20      649.68      6.41 o 
  -2  -5   5      216.88      221.40      3.18 o 
  -1  -5   5       56.10       53.37      1.24 o 
   0  -5   5       33.49       29.59      0.86 o 
   1  -5   5      239.81      262.29      3.39 o 
   2  -5   5      812.05      823.23      9.62 o 
   3  -5   5       93.05       88.84      1.93 o 
   4  -5   5        7.94       10.46      0.82 o 
   5  -5   5        3.89        4.62      0.98 o 
   6  -5   5       23.65       24.10      1.64 o 
   7  -5   5       10.15        8.32      1.12 o 
   8  -5   5       18.66       19.58      1.66 o 
   9  -5   5        0.48        1.11      0.79 o 
  -9  -4   5      193.10      195.94      6.00 o 
  -8  -4   5       68.83       74.84      2.89 o 
  -7  -4   5       21.35       21.45      1.71 o 
  -6  -4   5        1.65        2.47      0.68 o 
  -5  -4   5      308.76      299.71      4.67 o 
  -4  -4   5       24.94       21.86      1.11 o 
  -3  -4   5        0.08        0.11      0.24 o 
  -2  -4   5      231.83      238.73      2.32 o 
  -1  -4   5        8.51       11.09      0.48 o 
   0  -4   5       39.36       37.82      0.79 o 
   1  -4   5       47.78       62.75      1.19 o 
   2  -4   5       21.21       17.60      0.78 o 
   3  -4   5       17.85       14.09      0.65 o 
   4  -4   5       77.28       86.79      1.67 o 
   5  -4   5       15.19       17.91      0.99 o 
   6  -4   5       60.65       68.24      2.23 o 
   7  -4   5        5.27        3.36      0.81 o 
   8  -4   5       44.62       44.95      2.23 o 
   9  -4   5        2.57        2.60      0.85 o 
  10  -4   5       37.69       41.01      2.46 o 
 -10  -3   5        4.60        3.21      0.97 o 
  -9  -3   5        1.12        0.86      0.76 o 
  -8  -3   5      189.17      184.47      8.16 o 
  -7  -3   5      160.37      152.64      4.74 o 
  -6  -3   5        1.78        1.92      0.85 o 
  -5  -3   5        2.09        1.09      0.36 o 
  -4  -3   5      269.88      261.52      4.14 o 
  -3  -3   5       70.47       68.44      1.31 o 
  -2  -3   5      189.20      197.43      2.64 o 
  -1  -3   5        0.26       -0.02      0.13 o 
   0  -3   5       40.17       50.47      0.87 o 
   1  -3   5      166.72      187.69      1.94 o 
   2  -3   5      814.08      889.50      6.91 o 
   3  -3   5       47.57       41.97      0.87 o 
   4  -3   5        0.65        2.38      0.49 o 
   5  -3   5       52.96       58.44      1.29 o 
   6  -3   5      218.91      215.18      3.66 o 
   7  -3   5        7.05        7.26      0.93 o 
   8  -3   5      116.12      118.32      3.17 o 
   9  -3   5       39.30       38.94      2.61 o 
  10  -3   5       12.06       11.34      1.67 o 
 -10  -2   5       21.42       21.52      1.71 o 
  -9  -2   5      341.69      358.28      6.42 o 
  -8  -2   5       52.80       48.62      4.16 o 
  -7  -2   5       65.61       70.23      2.22 o 
  -6  -2   5      212.32      205.84      3.59 o 
  -5  -2   5        1.55        1.59      0.44 o 
  -4  -2   5        0.21        0.51      0.31 o 
  -3  -2   5       15.06       18.42      0.59 o 
  -2  -2   5       60.19       67.73      1.06 o 
  -1  -2   5       96.42      117.62      1.21 o 
   0  -2   5       10.76        8.11      0.32 o 
   1  -2   5       70.62       91.16      1.28 o 
   2  -2   5      920.89     1016.47      8.08 o 
   3  -2   5      591.84      597.87      4.77 o 
   4  -2   5      369.18      391.89      3.50 o 
   5  -2   5        3.64        4.50      0.37 o 
   6  -2   5       82.89       86.33      1.89 o 
   7  -2   5       43.88       41.51      2.01 o 
   8  -2   5       75.50       72.74      2.46 o 
   9  -2   5        9.47        9.74      1.18 o 
  10  -2   5      102.62      101.91      3.73 o 
  11  -2   5       91.31       92.55      3.73 o 
 -10  -1   5       30.55       34.00      2.33 o 
  -9  -1   5      115.97      122.01      3.33 o 
  -8  -1   5       64.40       66.78      2.29 o 
  -7  -1   5        0.81        1.07      0.89 o 
  -6  -1   5      117.92      105.09      2.15 o 
  -5  -1   5       55.17       50.28      1.23 o 
  -4  -1   5      194.62      189.65      2.82 o 
  -3  -1   5      213.83      221.04      2.07 o 
  -2  -1   5       44.26       48.38      0.79 o 
  -1  -1   5      114.10      112.19      1.25 o 
   0  -1   5      130.02      118.86      1.22 o 
   1  -1   5       82.16       78.93      0.89 o 
   2  -1   5     1755.68     1872.50     14.19 o 
   3  -1   5       23.12       36.04      0.68 o 
   4  -1   5        0.55        0.11      0.17 o 
   5  -1   5       66.65       74.88      0.89 o 
   6  -1   5      147.66      134.70      2.01 o 
   7  -1   5       60.13       64.14      1.75 o 
   8  -1   5        2.61        2.11      0.62 o 
   9  -1   5        7.48        8.41      1.37 o 
  10  -1   5       11.73       12.45      1.59 o 
  11  -1   5        5.99        8.19      2.20 o 
 -10   0   5       23.81       22.99      1.97 o 
  -9   0   5      224.45      232.55      4.85 o 
  -8   0   5      101.60      100.97      3.25 o 
  -7   0   5      134.29      138.48      2.83 o 
  -6   0   5      490.01      470.86      5.66 o 
  -5   0   5        7.65        4.27      0.50 o 
  -4   0   5       50.75       48.58      1.07 o 
  -3   0   5      501.47      488.52      3.76 o 
  -2   0   5     2102.02     2256.15     15.44 o 
  -1   0   5        5.39        3.01      0.23 o 
   0   0   5       58.35       52.09      0.71 o 
   1   0   5      132.48      121.93      1.56 o 
   2   0   5     1195.46     1288.97      9.88 o 
   3   0   5      407.03      438.70      3.60 o 
   4   0   5      115.52      105.63      1.01 o 
   5   0   5      307.24      305.80      2.73 o 
   6   0   5        9.12        7.66      0.49 o 
   7   0   5      515.29      509.59      7.54 o 
   8   0   5      132.16      131.51      3.56 o 
   9   0   5       14.28       15.34      1.54 o 
  10   0   5      166.68      176.26      5.96 o 
  11   0   5       12.70       11.10      2.08 o 
 -10   1   5       12.38       12.34      1.39 o 
  -9   1   5       15.09       14.27      1.38 o 
  -8   1   5       16.61       15.94      1.42 o 
  -7   1   5      120.16      117.41      3.12 o 
  -6   1   5       21.58       21.32      1.17 o 
  -5   1   5      328.06      310.38      4.38 o 
  -4   1   5     2388.68     2310.58     19.02 o 
  -3   1   5        0.95        1.72      0.24 o 
  -2   1   5       21.91       32.12      0.67 o 
  -1   1   5       40.21       26.08      0.56 o 
   0   1   5     2449.69     2509.97     19.81 o 
   1   1   5      192.05      219.17      2.07 o 
   2   1   5     1517.39     1566.70     12.21 o 
   3   1   5        7.55        6.05      0.24 o 
   4   1   5      111.17      118.30      1.52 o 
   5   1   5       36.93       40.34      0.62 o 
   6   1   5       84.72       98.27      1.52 o 
   7   1   5       64.80       64.27      2.35 o 
   8   1   5       96.91       99.66      2.94 o 
   9   1   5      124.23      125.85      3.62 o 
  10   1   5       30.27       35.77      2.37 o 
  11   1   5        3.88        6.52      1.31 o 
  12   1   5        0.71        1.30      1.09 o 
 -10   2   5       81.18       82.15      2.91 o 
  -9   2   5       48.78       41.41      1.91 o 
  -8   2   5      301.06      320.19      5.15 o 
  -7   2   5       25.60       28.83      1.48 o 
  -6   2   5       58.47       54.57      1.66 o 
  -5   2   5        1.59        2.04      0.48 o 
  -4   2   5      357.69      350.13      4.54 o 
  -3   2   5      218.22      174.65      1.83 o 
  -2   2   5      444.80      479.22      3.84 o 
  -1   2   5      436.00      457.15      3.95 o 
   0   2   5      136.56      136.78      1.93 o 
   1   2   5      343.37      413.20      4.82 o 
   2   2   5      158.31      152.66      1.71 o 
   3   2   5      122.79      125.92      1.28 o 
   4   2   5      191.82      223.86      2.19 o 
   5   2   5       14.70       15.96      0.78 o 
   6   2   5       21.40       22.94      0.97 o 
   7   2   5      659.90      639.10      8.67 o 
   8   2   5        0.49        0.33      0.74 o 
   9   2   5        1.65        1.89      0.88 o 
  10   2   5      151.23      149.81      4.00 o 
  11   2   5        4.03        4.94      1.07 o 
  12   2   5       26.50       27.86      2.42 o 
  -9   3   5        2.83        1.79      0.70 o 
  -8   3   5        3.01        2.27      0.66 o 
  -7   3   5      257.65      248.08      4.23 o 
  -6   3   5      114.35      104.12      2.39 o 
  -5   3   5       47.85       44.06      1.47 o 
  -4   3   5     3358.48     3185.83     27.14 o 
  -3   3   5       17.20       14.17      0.57 o 
  -2   3   5       59.63       74.20      0.98 o 
  -1   3   5        4.33        2.60      0.25 o 
   0   3   5      307.47      295.83      2.85 o 
   1   3   5       58.60       58.43      0.88 o 
   2   3   5       50.90       59.68      0.85 o 
   3   3   5      580.50      603.05      5.65 o 
   4   3   5       46.75       50.21      0.91 o 
   5   3   5       49.51       41.95      0.64 o 
   6   3   5       20.34       14.75      0.95 o 
   7   3   5      255.13      266.20      4.46 o 
   8   3   5      103.93      103.49      2.97 o 
   9   3   5      197.54      195.25      4.01 o 
  10   3   5       78.79       89.56      3.11 o 
  11   3   5       60.52       59.82      2.42 o 
  12   3   5       20.46       21.58      2.87 o 
  -9   4   5        3.10        3.18      0.77 o 
  -8   4   5      172.54      170.10      3.99 o 
  -7   4   5        0.00       -0.46      0.57 o 
  -6   4   5      151.43      148.39      3.01 o 
  -5   4   5        0.18        0.23      0.62 o 
  -4   4   5      126.47      123.10      2.16 o 
  -3   4   5       52.36       50.46      1.05 o 
  -2   4   5        3.39        5.17      0.45 o 
  -1   4   5       69.90       69.68      1.04 o 
   0   4   5     1363.45     1505.02     11.81 o 
   1   4   5       62.54       34.30      0.76 o 
   2   4   5      248.41      244.81      2.74 o 
   3   4   5      154.37      174.76      2.09 o 
   4   4   5      666.85      704.26      5.76 o 
   5   4   5        8.34        7.53      0.38 o 
   6   4   5       65.15       67.34      0.84 o 
   7   4   5      881.46      877.15      7.40 o 
   8   4   5      193.39      192.11      3.71 o 
   9   4   5        1.21        1.73      0.64 o 
  10   4   5       26.56       27.63      1.77 o 
  11   4   5       50.49       49.10      2.32 o 
  12   4   5       47.24       48.81      2.52 o 
  -9   5   5       10.94       10.35      1.19 o 
  -8   5   5      126.24      129.36      3.18 o 
  -7   5   5      163.04      163.17      3.42 o 
  -6   5   5        2.87        3.43      0.64 o 
  -5   5   5       19.56       17.97      1.15 o 
  -4   5   5      499.38      453.74      5.41 o 
  -3   5   5       78.83       68.33      1.72 o 
  -2   5   5        0.26       -0.06      0.24 o 
  -1   5   5        1.46       -0.17      0.18 o 
   0   5   5       44.01       44.22      0.90 o 
   1   5   5        4.08        3.21      0.44 o 
   2   5   5      435.80      399.23      3.65 o 
   3   5   5      327.34      364.88      3.09 o 
   4   5   5      198.85      209.60      2.02 o 
   5   5   5       51.99       53.91      0.74 o 
   6   5   5      123.02      129.34      1.50 o 
   7   5   5       28.80       30.68      0.63 o 
   8   5   5      156.47      156.59      1.91 o 
   9   5   5       24.75       26.02      1.16 o 
  10   5   5       71.82       72.53      5.06 o 
  11   5   5       32.71       32.45      4.12 o 
  12   5   5        6.72        5.71      2.38 o 
  -8   6   5       35.42       31.63      1.85 o 
  -7   6   5        2.68        1.96      0.69 o 
  -6   6   5      538.47      533.10      7.37 o 
  -5   6   5       87.53       91.50      2.10 o 
  -4   6   5       29.60       29.12      1.95 o 
  -3   6   5       15.87       27.10      1.36 o 
  -2   6   5      307.19      272.20      3.64 o 
  -1   6   5       16.03       14.00      0.76 o 
   0   6   5      169.52      193.18      2.40 o 
   1   6   5     1544.46     1436.97     14.37 o 
   2   6   5       24.68       21.78      0.83 o 
   3   6   5       24.48       33.57      0.89 o 
   4   6   5      390.09      425.61      3.98 o 
   5   6   5      757.62      710.47      6.76 o 
   6   6   5       18.77       19.39      0.83 o 
   7   6   5      140.87      137.29      2.18 o 
   8   6   5       53.31       54.02      1.32 o 
   9   6   5      201.08      211.40      4.62 o 
  10   6   5        0.57        0.42      1.24 o 
  11   6   5       18.45       22.01      3.58 o 
  -7   7   5      153.36      168.98      3.72 o 
  -6   7   5        3.79        3.68      0.78 o 
  -5   7   5       58.02       55.77      1.90 o 
  -4   7   5      213.09      202.28      3.63 o 
  -3   7   5      466.83      438.17      5.89 o 
  -2   7   5       23.09       22.11      1.36 o 
  -1   7   5        7.09        7.43      0.82 o 
   0   7   5      122.26      114.61      2.15 o 
   1   7   5      894.54      828.61      9.33 o 
   2   7   5      494.76      480.69      4.66 o 
   3   7   5       75.53       75.39      1.32 o 
   4   7   5       29.95       29.79      1.16 o 
   5   7   5      146.64      113.56      2.26 o 
   6   7   5        0.09        0.30      0.22 o 
   7   7   5       34.08       31.75      1.13 o 
   8   7   5       15.77       16.26      0.98 o 
   9   7   5        0.02        0.23      0.41 o 
  10   7   5        5.60        6.01      0.76 o 
  11   7   5        3.09        5.47      2.23 o 
  -7   8   5       19.39       19.86      1.52 o 
  -6   8   5      105.45      108.89      3.22 o 
  -5   8   5      119.42      113.59      3.19 o 
  -4   8   5        7.90        7.63      1.12 o 
  -3   8   5        2.07        0.34      0.85 o 
  -2   8   5      248.81      225.86      4.97 o 
  -1   8   5      257.36      250.62      5.11 o 
   0   8   5       89.32       90.52      1.98 o 
   1   8   5     1202.61     1197.13     11.05 o 
   2   8   5        9.73        9.72      0.65 o 
   3   8   5       38.26       33.18      1.91 o 
   4   8   5       55.35       42.44      1.21 o 
   5   8   5      134.10      126.01      2.15 o 
   6   8   5        2.59        3.26      0.55 o 
   7   8   5       21.49       21.32      1.12 o 
   8   8   5      191.81      187.20      3.39 o 
   9   8   5      347.91      347.58      6.42 o 
  10   8   5       15.14       15.90      1.26 o 
  11   8   5       16.53       17.13      2.20 o 
  -6   9   5       87.92       94.60      3.14 o 
  -5   9   5       53.57       52.35      2.41 o 
  -4   9   5      153.12      156.68      4.48 o 
  -3   9   5      346.72      341.14      8.08 o 
  -2   9   5        0.05       -0.46      0.82 o 
  -1   9   5      112.41      123.85      3.50 o 
   0   9   5       13.23       10.87      1.09 o 
   1   9   5      546.61      528.67      5.77 o 
   2   9   5        1.05        1.17      0.41 o 
   3   9   5       24.11       24.13      1.14 o 
   4   9   5        9.33        7.91      0.77 o 
   5   9   5      302.23      274.84      4.14 o 
   6   9   5        0.83        2.62      0.62 o 
   7   9   5       56.28       52.14      1.91 o 
   8   9   5       86.85       88.46      2.80 o 
   9   9   5       34.38       36.16      1.89 o 
  10   9   5       41.12       43.61      2.08 o 
  -5  10   5       48.35       50.09      3.16 o 
  -4  10   5        1.14       -0.48      0.87 o 
  -3  10   5       60.26       62.83      2.90 o 
  -2  10   5       24.89       27.63      2.15 o 
  -1  10   5       37.76       41.28      2.23 o 
   0  10   5        0.31        0.50      0.78 o 
   1  10   5      489.80      486.26     10.56 o 
   2  10   5        0.07        0.10      0.49 o 
   3  10   5      132.49      136.06      2.83 o 
   4  10   5        1.03        2.76      0.66 o 
   5  10   5      109.69      111.11      2.81 o 
   6  10   5        0.28       -0.04      0.50 o 
   7  10   5      151.94      150.86      4.38 o 
   8  10   5       26.96       25.80      1.83 o 
   9  10   5       51.00       50.69      2.33 o 
  10  10   5       13.64       11.42      1.97 o 
  -4  11   5       10.67       10.67      1.73 o 
  -3  11   5       73.27       68.70      3.12 o 
  -2  11   5       11.47       14.79      2.48 o 
  -1  11   5      180.72      184.21      7.59 o 
   0  11   5       27.91       26.57      2.65 o 
   1  11   5       14.45       12.43      1.96 o 
   2  11   5        2.36        2.02      0.89 o 
   3  11   5       48.40       52.11      3.18 o 
   4  11   5       37.73       38.42      2.35 o 
   5  11   5       11.59       11.16      1.37 o 
   6  11   5       23.31       25.79      1.95 o 
   7  11   5      237.64      245.58      6.49 o 
   8  11   5       25.56       26.95      1.99 o 
   9  11   5       16.27       14.70      2.02 o 
  -2  12   5       61.66       64.41      4.17 o 
  -1  12   5       45.97       50.45      3.79 o 
   0  12   5        0.01        0.88      1.47 o 
   1  12   5      310.71      303.39      8.38 o 
   2  12   5       71.00       80.98      4.05 o 
   3  12   5      125.00      135.59      4.16 o 
   4  12   5       16.80       15.68      1.67 o 
   5  12   5      241.77      247.84      6.63 o 
   6  12   5      172.48      175.09      5.65 o 
   7  12   5       83.30       87.30      3.29 o 
   1  13   5       86.70       88.10      4.55 o 
   2  13   5       11.95       14.58      2.40 o 
   3  13   5       34.27       31.56      3.08 o 
   4  13   5       82.64       85.63      3.43 o 
   5  13   5        0.33        1.15      1.01 o 
  -3 -10   6      111.61      110.85      6.61 o 
  -2 -10   6       67.72       67.90      3.73 o 
  -1 -10   6       13.92       14.62      2.19 o 
   0 -10   6        3.13        2.32      1.32 o 
   1 -10   6        0.03       -0.43      1.03 o 
   2 -10   6        3.12        1.94      1.48 o 
  -5  -9   6       30.82       37.92      3.25 o 
  -4  -9   6       85.89      100.22      4.45 o 
  -3  -9   6       10.73       11.73      1.92 o 
  -2  -9   6        2.86        2.51      1.57 o 
  -1  -9   6        0.06        0.56      1.23 o 
   0  -9   6       14.98       14.40      1.68 o 
   1  -9   6       28.00       32.65      2.37 o 
   2  -9   6        1.72        1.68      1.08 o 
   3  -9   6      181.70      194.72      6.05 o 
   4  -9   6       72.48       73.29      3.56 o 
  -6  -8   6        9.13        8.26      1.34 o 
  -5  -8   6        1.66        0.90      1.14 o 
  -4  -8   6       62.08       65.13      3.51 o 
  -3  -8   6        6.06        6.42      1.52 o 
  -2  -8   6       16.04       16.24      1.93 o 
  -1  -8   6        3.30        3.98      1.20 o 
   0  -8   6        7.65        8.71      1.26 o 
   1  -8   6        4.07        5.86      1.21 o 
   2  -8   6       86.82       90.06      3.27 o 
   3  -8   6       58.68       60.89      2.79 o 
   4  -8   6       91.35       93.12      3.88 o 
   5  -8   6       13.29       12.65      1.71 o 
   6  -8   6       75.49       69.28      3.30 o 
  -7  -7   6        5.35        5.55      1.03 o 
  -6  -7   6       55.41       57.52      2.26 o 
  -5  -7   6       55.59       57.03      2.50 o 
  -4  -7   6       79.85       87.33      3.03 o 
  -3  -7   6      102.42      106.94      4.07 o 
  -2  -7   6      202.34      196.45      5.92 o 
  -1  -7   6        1.68        0.93      0.91 o 
   0  -7   6       29.17       30.88      2.01 o 
   1  -7   6        0.19       -0.57      0.71 o 
   2  -7   6      151.80      149.66      5.85 o 
   3  -7   6      218.47      218.29      8.70 o 
   4  -7   6      113.20      118.64      3.79 o 
   5  -7   6       83.00       90.60      3.44 o 
   6  -7   6        4.83        4.62      1.23 o 
   7  -7   6       43.43       43.36      2.95 o 
  -8  -6   6       98.80      104.91      3.21 o 
  -7  -6   6       32.44       31.67      1.92 o 
  -6  -6   6        1.70        0.17      0.65 o 
  -5  -6   6       32.41       32.51      2.29 o 
  -4  -6   6      361.97      376.32      6.11 o 
  -3  -6   6      175.03      172.84      3.70 o 
  -2  -6   6        1.68        2.29      0.81 o 
  -1  -6   6       80.32       81.83      2.59 o 
   0  -6   6      112.80      106.27      2.70 o 
   1  -6   6       11.37        8.80      0.92 o 
   2  -6   6      190.35      188.73      3.57 o 
   3  -6   6       69.69       69.17      2.58 o 
   4  -6   6       38.81       44.13      2.31 o 
   5  -6   6       31.46       32.50      3.91 o 
   6  -6   6      113.25      101.14      5.03 o 
   7  -6   6       35.71       34.41      2.15 o 
   8  -6   6        0.01        1.58      0.97 o 
  -8  -5   6        6.38        8.10      1.31 o 
  -7  -5   6       13.41       12.22      1.25 o 
  -6  -5   6       67.90       65.06      2.24 o 
  -5  -5   6        4.03        3.91      0.71 o 
  -4  -5   6        0.08        0.41      0.43 o 
  -3  -5   6       16.79       17.30      1.02 o 
  -2  -5   6      976.08      961.22     12.24 o 
  -1  -5   6       14.72       13.91      0.83 o 
   0  -5   6        2.87        1.83      0.48 o 
   1  -5   6       81.28       89.09      2.15 o 
   2  -5   6      257.11      246.74      4.53 o 
   3  -5   6        8.31       11.39      1.07 o 
   4  -5   6        0.21       -0.49      0.49 o 
   5  -5   6      105.15      100.06      3.23 o 
   6  -5   6        0.65        0.28      0.59 o 
   7  -5   6       21.64       21.38      2.02 o 
   8  -5   6       21.83       23.64      1.84 o 
   9  -5   6        4.23        2.79      1.07 o 
  -9  -4   6      161.06      164.18      4.76 o 
  -8  -4   6       74.00       80.48      3.88 o 
  -7  -4   6       77.30       68.68      3.66 o 
  -6  -4   6       45.49       51.87      2.27 o 
  -5  -4   6       69.25       63.13      2.13 o 
  -4  -4   6       80.37       81.55      1.88 o 
  -3  -4   6      837.02      820.45      8.26 o 
  -2  -4   6        0.35        0.37      0.25 o 
  -1  -4   6       86.63       82.88      1.50 o 
   0  -4   6      105.43      107.60      1.56 o 
   1  -4   6        2.03        1.55      0.30 o 
   2  -4   6      138.73      158.95      2.61 o 
   3  -4   6       42.51       44.18      1.45 o 
   4  -4   6       74.53       75.55      3.12 o 
   5  -4   6       85.34       79.96      2.10 o 
   6  -4   6       96.63       90.87      4.00 o 
   7  -4   6        3.08        3.83      0.86 o 
   8  -4   6       41.99       46.89      2.64 o 
   9  -4   6      395.33      393.04      8.29 o 
  10  -4   6        5.21        5.27      1.46 o 
  -9  -3   6        9.72       11.23      2.21 o 
  -8  -3   6      131.24      124.55      3.85 o 
  -7  -3   6        5.73        2.99      0.85 o 
  -6  -3   6      110.35      108.57      3.35 o 
  -5  -3   6      331.42      312.42      4.86 o 
  -4  -3   6        0.06        0.18      0.34 o 
  -3  -3   6        7.89        9.56      0.60 o 
  -2  -3   6      258.99      266.04      2.49 o 
  -1  -3   6        1.85        3.82      0.32 o 
   0  -3   6        1.83        1.60      0.22 o 
   1  -3   6      502.74      509.75      4.22 o 
   2  -3   6      305.80      318.62      3.36 o 
   3  -3   6        0.08        1.05      0.29 o 
   4  -3   6       16.96       18.57      1.61 o 
   5  -3   6      158.17      156.54      3.16 o 
   6  -3   6       78.29       78.40      2.06 o 
   7  -3   6       30.30       30.31      1.77 o 
   8  -3   6        4.32        5.63      0.95 o 
   9  -3   6       24.92       26.31      2.03 o 
  10  -3   6       11.70       11.85      3.07 o 
  -9  -2   6      198.31      202.00      5.27 o 
  -8  -2   6       98.62       95.44      3.29 o 
  -7  -2   6      158.44      154.68      5.45 o 
  -6  -2   6        0.65        0.60      0.85 o 
  -5  -2   6       17.65       14.62      1.02 o 
  -4  -2   6        1.00        1.39      0.39 o 
  -3  -2   6       99.09       91.84      1.46 o 
  -2  -2   6       10.23       12.48      0.46 o 
  -1  -2   6       14.11       22.33      0.50 o 
   0  -2   6        9.86        9.07      0.33 o 
   1  -2   6      258.45      259.41      2.61 o 
   2  -2   6      244.49      268.70      2.46 o 
   3  -2   6      310.19      353.76      3.10 o 
   4  -2   6        0.57        2.27      0.30 o 
   5  -2   6       57.85       60.53      1.35 o 
   6  -2   6       65.00       73.41      1.55 o 
   7  -2   6      158.50      159.10      3.62 o 
   8  -2   6       42.34       44.34      2.14 o 
   9  -2   6      408.73      420.87      7.10 o 
  10  -2   6        5.45        6.51      1.80 o 
  11  -2   6        3.38        4.63      1.81 o 
  -9  -1   6       47.22       51.67      3.52 o 
  -8  -1   6       37.58       40.88      2.03 o 
  -7  -1   6        0.82        1.12      0.58 o 
  -6  -1   6      115.42      119.08      2.64 o 
  -5  -1   6     1032.10      918.75      9.04 o 
  -4  -1   6      166.44      168.04      2.29 o 
  -3  -1   6      307.47      318.46      3.01 o 
  -2  -1   6        5.42        6.07      0.35 o 
  -1  -1   6      226.54      215.32      2.06 o 
   0  -1   6        1.14        5.48      0.30 o 
   1  -1   6      659.00      654.84      4.65 o 
   2  -1   6      774.49      831.08      6.67 o 
   3  -1   6       86.87       83.02      1.06 o 
   4  -1   6      220.56      234.06      2.15 o 
   5  -1   6      374.49      362.48      3.26 o 
   6  -1   6       85.39       80.86      1.82 o 
   7  -1   6      180.86      179.17      4.16 o 
   8  -1   6        5.20        6.15      1.47 o 
   9  -1   6      121.30      124.51      5.13 o 
  10  -1   6        6.21        6.14      1.69 o 
  11  -1   6      136.61      147.34      5.81 o 
  -9   0   6        5.59        5.84      1.14 o 
  -8   0   6       46.83       37.79      2.18 o 
  -7   0   6      292.15      293.55      6.00 o 
  -6   0   6       13.44       11.93      0.93 o 
  -5   0   6      189.66      193.27      2.96 o 
  -4   0   6      193.37      194.87      2.86 o 
  -3   0   6      447.40      434.96      3.60 o 
  -2   0   6       23.16       27.89      0.59 o 
  -1   0   6       18.39       29.98      0.58 o 
   0   0   6      147.50      150.00      1.61 o 
   1   0   6       16.70       21.25      0.62 o 
   2   0   6      262.84      287.85      3.19 o 
   3   0   6     5805.03     6051.38     48.18 o 
   4   0   6       11.09       20.84      0.43 o 
   5   0   6      101.62       95.97      1.24 o 
   6   0   6      531.22      526.37      4.96 o 
   7   0   6      238.85      240.31      4.07 o 
   8   0   6       27.88       27.13      2.32 o 
   9   0   6        0.86        1.60      1.13 o 
  10   0   6       51.72       51.79      3.41 o 
  11   0   6       10.48       10.94      2.08 o 
  -9   1   6      114.66      115.19      3.75 o 
  -8   1   6        3.23        1.35      0.90 o 
  -7   1   6       77.81       80.42      2.20 o 
  -6   1   6      327.76      323.17      4.80 o 
  -5   1   6      329.44      309.95      4.12 o 
  -4   1   6      630.02      597.30      6.60 o 
  -3   1   6      197.07      195.28      2.09 o 
  -2   1   6      232.70      225.58      2.27 o 
  -1   1   6      974.75      959.00      7.24 o 
   0   1   6      831.39      994.61      8.17 o 
   1   1   6      367.28      361.15      3.27 o 
   2   1   6        8.16       14.79      0.67 o 
   3   1   6      324.63      347.38      3.08 o 
   4   1   6      272.05      266.04      2.98 o 
   5   1   6        3.10        2.83      0.27 o 
   6   1   6      187.79      178.70      2.13 o 
   7   1   6      369.53      386.84      5.77 o 
   8   1   6       61.33       54.01      2.80 o 
   9   1   6      289.24      288.56      7.46 o 
  10   1   6       50.19       43.73      3.26 o 
  11   1   6      147.14      147.15      6.15 o 
  12   1   6       30.06       38.65      2.94 o 
  -9   2   6        0.26       -0.18      0.66 o 
  -8   2   6        2.27        2.04      0.68 o 
  -7   2   6       87.20       84.22      2.72 o 
  -6   2   6      124.10      112.91      2.52 o 
  -5   2   6       54.45       53.51      1.59 o 
  -4   2   6      144.49      126.60      2.44 o 
  -3   2   6     1633.66     1639.86     11.96 o 
  -2   2   6       83.97       83.24      1.12 o 
  -1   2   6      103.38       97.02      1.30 o 
   0   2   6     1693.92     1793.13     15.16 o 
   1   2   6      886.93      947.05      7.70 o 
   2   2   6      802.83      880.04      7.68 o 
   3   2   6      848.58      929.60      7.51 o 
   4   2   6       20.16       35.46      0.64 o 
   5   2   6        4.28        6.93      0.39 o 
   6   2   6       82.44       87.09      2.48 o 
   7   2   6      242.54      238.08      4.06 o 
   8   2   6       14.89       17.13      2.31 o 
   9   2   6       22.76       24.19      1.82 o 
  10   2   6       95.46       91.22      3.20 o 
  11   2   6       23.38       27.56      2.31 o 
  12   2   6       16.82       21.31      2.60 o 
  -9   3   6      224.00      229.27      4.50 o 
  -8   3   6       50.26       47.08      2.03 o 
  -7   3   6        0.01        0.07      0.63 o 
  -6   3   6      156.90      144.31      2.96 o 
  -5   3   6       18.74       18.24      1.11 o 
  -4   3   6      418.54      400.68      5.30 o 
  -3   3   6       19.42       23.14      0.80 o 
  -2   3   6      311.60      292.57      2.51 o 
  -1   3   6       72.46       59.90      0.90 o 
   0   3   6     1122.95     1333.76     10.79 o 
   1   3   6      466.87      465.63      4.13 o 
   2   3   6       69.59       71.88      1.05 o 
   3   3   6      191.67      191.68      2.04 o 
   4   3   6      604.13      670.04      6.21 o 
   5   3   6       99.95       90.57      1.29 o 
   6   3   6       17.05       14.82      0.70 o 
   7   3   6      627.94      628.28      8.50 o 
   8   3   6       40.90       50.08      2.05 o 
   9   3   6       13.90       13.90      1.42 o 
  10   3   6        1.27        0.73      0.69 o 
  11   3   6      185.60      191.22      4.87 o 
  12   3   6       18.70       19.88      2.06 o 
  -9   4   6        7.79        6.21      0.98 o 
  -8   4   6        0.50        0.68      0.66 o 
  -7   4   6      106.51      107.17      2.71 o 
  -6   4   6       18.82       15.11      1.16 o 
  -5   4   6       46.62       44.76      1.54 o 
  -4   4   6      345.82      306.96      4.43 o 
  -3   4   6       76.32       72.07      1.36 o 
  -2   4   6       40.70       43.66      1.08 o 
  -1   4   6      162.23      143.95      2.05 o 
   0   4   6     1369.14     1433.54     11.47 o 
   1   4   6      141.56      140.64      2.18 o 
   2   4   6      275.28      258.55      2.91 o 
   3   4   6       38.36       43.85      1.04 o 
   4   4   6      138.90      151.20      1.71 o 
   5   4   6      182.88      183.29      1.91 o 
   6   4   6       30.44       32.35      0.57 o 
   7   4   6      178.26      177.49      2.33 o 
   8   4   6      510.79      533.73      6.12 o 
   9   4   6      292.21      290.50      5.11 o 
  10   4   6      164.88      168.27      4.79 o 
  11   4   6        0.85        0.87      0.78 o 
  12   4   6       44.10       44.75      3.47 o 
  -8   5   6       34.75       32.71      1.84 o 
  -7   5   6        1.43        0.81      0.61 o 
  -6   5   6       17.59       19.24      1.31 o 
  -5   5   6      157.81      153.26      3.04 o 
  -4   5   6      301.46      294.88      3.97 o 
  -3   5   6       26.93       28.50      1.06 o 
  -2   5   6      127.35      137.63      1.86 o 
  -1   5   6       17.40       16.02      0.68 o 
   0   5   6       51.48       64.43      1.04 o 
   1   5   6      224.93      241.82      2.67 o 
   2   5   6      628.67      623.81      5.63 o 
   3   5   6      292.80      271.72      2.86 o 
   4   5   6       64.72       71.16      1.26 o 
   5   5   6      793.52      735.19      6.07 o 
   6   5   6       94.78       98.10      1.37 o 
   7   5   6       33.42       29.72      0.71 o 
   8   5   6      219.90      231.03      3.41 o 
   9   5   6        1.29        1.29      0.40 o 
  10   5   6        5.41        7.25      2.07 o 
  11   5   6       84.18       81.17      5.66 o 
  12   5   6      170.59      200.02      9.66 o 
  -8   6   6       23.63       25.90      1.69 o 
  -7   6   6      292.73      304.51      5.63 o 
  -6   6   6       40.24       38.17      1.77 o 
  -5   6   6        2.45        2.90      0.63 o 
  -4   6   6      221.49      224.90      3.43 o 
  -3   6   6      101.78       95.89      2.97 o 
  -2   6   6       72.80       54.68      1.41 o 
  -1   6   6      173.71      189.83      2.68 o 
   0   6   6      339.89      329.96      3.50 o 
   1   6   6      315.86      306.11      3.36 o 
   2   6   6        2.53        3.79      0.40 o 
   3   6   6      705.16      686.60      5.76 o 
   4   6   6      441.45      428.72      4.32 o 
   5   6   6      191.90      158.68      2.07 o 
   6   6   6      148.71      125.18      2.01 o 
   7   6   6      268.15      269.55      3.51 o 
   8   6   6      341.86      345.95      4.34 o 
   9   6   6        0.01        0.74      0.49 o 
  10   6   6       41.67       39.23      4.35 o 
  11   6   6        1.70       -1.35      1.13 o 
  12   6   6      119.66      141.22      8.02 o 
  -7   7   6        3.95        4.12      0.83 o 
  -6   7   6        6.62       11.15      1.13 o 
  -5   7   6      332.87      343.32      4.96 o 
  -4   7   6      111.14      114.69      2.38 o 
  -3   7   6        0.88        1.33      0.66 o 
  -2   7   6       71.44       81.27      2.27 o 
  -1   7   6      243.63      235.30      4.23 o 
   0   7   6       41.32       37.31      1.10 o 
   1   7   6       17.50       18.21      0.81 o 
   2   7   6      106.09      108.62      1.67 o 
   3   7   6      120.18      117.63      1.72 o 
   4   7   6        8.93       12.10      0.63 o 
   5   7   6      169.20      132.35      2.46 o 
   6   7   6      126.39      116.94      1.83 o 
   7   7   6       93.03       92.19      1.70 o 
   8   7   6       16.48       18.84      0.97 o 
   9   7   6        4.00        4.31      0.72 o 
  10   7   6      162.76      163.22      8.18 o 
  11   7   6       24.53       26.73      3.89 o 
  -7   8   6      102.29      100.00      3.79 o 
  -6   8   6       13.83       12.36      1.59 o 
  -5   8   6        0.10        1.04      0.88 o 
  -4   8   6       55.85       53.49      2.15 o 
  -3   8   6      437.91      424.26     11.48 o 
  -2   8   6       13.27       26.09      2.42 o 
  -1   8   6        1.82        2.69      0.96 o 
   0   8   6       10.25        9.69      0.86 o 
   1   8   6      539.94      525.16      5.59 o 
   2   8   6      260.92      237.77      3.09 o 
   3   8   6       22.04       24.89      1.00 o 
   4   8   6      320.41      316.04      4.00 o 
   5   8   6      288.84      237.25      3.24 o 
   6   8   6      214.39      201.36      3.16 o 
   7   8   6      231.28      226.34      3.73 o 
   8   8   6       15.17       15.52      1.01 o 
   9   8   6      116.94      119.71      2.53 o 
  10   8   6        0.57        0.97      0.45 o 
  11   8   6        6.20        4.88      1.34 o 
  -6   9   6        0.35       -0.06      1.30 o 
  -5   9   6      124.11      116.22      4.06 o 
  -4   9   6        7.47        6.49      1.36 o 
  -3   9   6       19.30       18.88      1.83 o 
  -2   9   6      130.31      135.85      3.90 o 
  -1   9   6       97.44       90.91      3.01 o 
   0   9   6      126.28      131.62      3.62 o 
   1   9   6        0.51        0.68      0.39 o 
   2   9   6        2.74        2.77      0.48 o 
   3   9   6        2.48        2.94      0.60 o 
   4   9   6        1.79        2.45      0.57 o 
   5   9   6      171.26      157.49      2.87 o 
   6   9   6       10.31        7.90      0.97 o 
   7   9   6        0.00        0.42      0.45 o 
   8   9   6      112.98      113.07      2.60 o 
   9   9   6        0.03        0.82      0.49 o 
  10   9   6       70.33       72.65      2.45 o 
  -5  10   6       95.64      101.58      3.93 o 
  -4  10   6       16.24       16.47      1.91 o 
  -3  10   6       93.76       95.08      3.54 o 
  -2  10   6       12.53       15.13      1.70 o 
  -1  10   6        0.05       -0.86      0.81 o 
   0  10   6       26.79       30.47      2.06 o 
   1  10   6      631.25      638.63     12.95 o 
   2  10   6       34.44       36.03      1.59 o 
   3  10   6        6.35        9.06      0.91 o 
   4  10   6        1.31        1.06      0.61 o 
   5  10   6       17.03       13.13      1.10 o 
   6  10   6        3.40        4.22      0.76 o 
   7  10   6        0.04        0.72      1.00 o 
   8  10   6       87.58       85.38      2.89 o 
   9  10   6        5.90        5.92      0.92 o 
  10  10   6       65.10       70.39      3.45 o 
  -3  11   6        1.17        1.93      1.15 o 
  -2  11   6      130.96      126.21      5.55 o 
  -1  11   6       11.42       13.17      2.06 o 
   0  11   6       44.63       47.30      3.66 o 
   1  11   6       76.94       73.08      3.66 o 
   2  11   6       41.48       44.96      3.16 o 
   3  11   6        2.40        1.52      0.67 o 
   4  11   6       55.32       55.02      2.07 o 
   5  11   6      233.67      219.53      4.28 o 
   6  11   6      124.85      131.30      3.15 o 
   7  11   6       16.36       16.49      1.80 o 
   8  11   6      131.89      132.64      4.38 o 
   9  11   6       71.62       66.74      2.67 o 
  -2  12   6        0.12        2.06      1.67 o 
  -1  12   6        1.71       -0.29      1.37 o 
   0  12   6       89.51       93.59      4.39 o 
   1  12   6      207.62      208.43      6.68 o 
   2  12   6        3.69        0.94      2.27 o 
   3  12   6      133.50      140.95      4.22 o 
   4  12   6       60.77       61.01      5.74 o 
   5  12   6       35.58       33.75      2.46 o 
   6  12   6        8.04        4.79      1.15 o 
   7  12   6       45.62       50.17      2.87 o 
   1  13   6       13.20        9.00      2.04 o 
   2  13   6       80.31       86.86      4.40 o 
   3  13   6       10.90        8.67      1.95 o 
   4  13   6       20.59       19.75      1.96 o 
   5  13   6       27.42       27.34      3.47 o 
  -4  -9   7        2.43        2.95      1.53 o 
  -3  -9   7       44.29       43.39      3.38 o 
  -2  -9   7        1.37        1.66      2.19 o 
  -1  -9   7       59.58       64.40      3.52 o 
   0  -9   7       21.63       17.45      1.84 o 
   1  -9   7        0.12        0.07      1.33 o 
   2  -9   7        1.07        1.19      1.54 o 
   3  -9   7       71.02       70.78      3.24 o 
  -5  -8   7        1.84        2.07      1.27 o 
  -4  -8   7      190.65      198.63      6.38 o 
  -3  -8   7        0.82       -0.25      1.12 o 
  -2  -8   7        3.92        5.44      1.52 o 
  -1  -8   7        3.58        3.50      2.04 o 
   0  -8   7       13.75       13.30      1.49 o 
   1  -8   7       30.89       32.51      2.27 o 
   2  -8   7       11.85       10.20      1.49 o 
   3  -8   7       54.14       52.99      2.71 o 
   4  -8   7       36.95       29.28      3.30 o 
   5  -8   7       64.57       63.24      3.10 o 
  -7  -7   7       79.66       82.06      3.32 o 
  -6  -7   7        0.60        0.29      0.77 o 
  -5  -7   7       41.45       46.86      3.38 o 
  -4  -7   7      126.40      132.47      4.85 o 
  -3  -7   7       66.49       63.28      4.25 o 
  -2  -7   7       11.90       12.77      1.80 o 
  -1  -7   7      180.99      178.70      9.06 o 
   0  -7   7        5.98        5.48      1.02 o 
   1  -7   7       12.67       12.45      1.44 o 
   2  -7   7       17.49       12.44      1.47 o 
   3  -7   7      159.25      156.59      4.37 o 
   4  -7   7      232.03      231.99      5.65 o 
   5  -7   7       14.99       13.84      1.71 o 
   6  -7   7       64.76       65.58      3.09 o 
   7  -7   7       18.36       18.16      2.43 o 
  -7  -6   7       87.29       87.59      2.86 o 
  -6  -6   7      231.86      227.86      4.73 o 
  -5  -6   7       15.66       14.92      1.56 o 
  -4  -6   7       53.64       53.10      2.35 o 
  -3  -6   7       56.69       55.00      7.33 o 
  -2  -6   7        0.57        1.34      1.05 o 
  -1  -6   7       80.00       87.82      4.98 o 
   0  -6   7        1.18        2.49      0.64 o 
   1  -6   7       41.03       41.67      1.78 o 
   2  -6   7      121.85      126.18      4.01 o 
   3  -6   7      171.17      176.67      4.60 o 
   4  -6   7       69.23       65.29      3.23 o 
   5  -6   7       18.58       20.35      1.85 o 
   6  -6   7       67.96       66.30      2.93 o 
   7  -6   7       25.34       22.40      2.07 o 
   8  -6   7      113.81      113.75      4.16 o 
  -8  -5   7        5.44        5.15      0.99 o 
  -7  -5   7      166.30      164.86      3.97 o 
  -6  -5   7        2.50        1.25      0.62 o 
  -5  -5   7        0.75        1.34      0.62 o 
  -4  -5   7      237.10      244.80      4.53 o 
  -3  -5   7       13.50       14.02      1.17 o 
  -2  -5   7      314.40      319.36      6.30 o 
  -1  -5   7      157.01      155.04      7.24 o 
   0  -5   7       88.93      100.11      3.35 o 
   1  -5   7      194.83      195.07      3.40 o 
   2  -5   7      232.27      224.89      4.13 o 
   3  -5   7       82.18       81.68      2.44 o 
   4  -5   7       28.82       25.76      1.64 o 
   5  -5   7        1.27        0.54      1.34 o 
   6  -5   7        1.06        3.10      0.96 o 
   7  -5   7        9.62        8.49      1.39 o 
   8  -5   7        7.65        4.93      1.20 o 
   9  -5   7        5.86        2.92      1.19 o 
  -8  -4   7      215.51      211.52      6.48 o 
  -7  -4   7        8.00        5.82      1.35 o 
  -6  -4   7      122.10      128.54      5.54 o 
  -5  -4   7       98.09      100.22      2.74 o 
  -4  -4   7       41.19       40.59      1.42 o 
  -3  -4   7      180.92      172.53      3.13 o 
  -2  -4   7       33.92       36.19      1.36 o 
  -1  -4   7       99.42      100.17      2.18 o 
   0  -4   7       43.21       39.79      1.13 o 
   1  -4   7       10.74       10.65      0.80 o 
   2  -4   7      643.55      662.72      8.31 o 
   3  -4   7        0.65       -0.30      0.37 o 
   4  -4   7        1.86        3.66      0.76 o 
   5  -4   7        7.01        5.51      0.87 o 
   6  -4   7       28.99       25.81      2.38 o 
   7  -4   7       98.82      101.55      3.62 o 
   8  -4   7       70.10       72.25      3.07 o 
   9  -4   7       40.54       42.68      2.88 o 
  -9  -3   7        8.00        8.20      1.37 o 
  -8  -3   7       37.92       47.05      2.64 o 
  -7  -3   7      230.54      226.73      5.41 o 
  -6  -3   7       24.64       19.68      2.04 o 
  -5  -3   7        2.60        4.07      0.82 o 
  -4  -3   7        0.25        0.50      0.41 o 
  -3  -3   7       23.43       21.67      0.98 o 
  -2  -3   7       43.54       42.08      0.92 o 
  -1  -3   7      217.09      223.83      2.40 o 
   0  -3   7      212.71      190.39      2.03 o 
   1  -3   7      159.47      163.86      2.02 o 
   2  -3   7       48.36       50.47      1.33 o 
   3  -3   7       14.24       13.00      0.88 o 
   4  -3   7       19.89       22.70      1.12 o 
   5  -3   7       11.96       12.86      0.92 o 
   6  -3   7       40.23       37.21      1.73 o 
   7  -3   7        3.83        2.35      0.87 o 
   8  -3   7       16.70       18.50      1.82 o 
   9  -3   7       85.86       78.11      4.38 o 
  10  -3   7      207.21      197.34      6.89 o 
  -9  -2   7      162.94      178.19      6.67 o 
  -8  -2   7       13.83       16.17      3.25 o 
  -7  -2   7       37.63       41.86      2.22 o 
  -6  -2   7        6.90        6.94      0.95 o 
  -5  -2   7        2.71        1.23      0.57 o 
  -4  -2   7       51.17       46.69      1.41 o 
  -3  -2   7        3.92        2.95      0.53 o 
  -2  -2   7       34.33       32.06      0.77 o 
  -1  -2   7       25.63       28.37      0.72 o 
   0  -2   7        6.21        4.35      0.27 o 
   1  -2   7      197.83      214.34      1.89 o 
   2  -2   7      348.55      351.78      3.31 o 
   3  -2   7       79.91       66.61      1.31 o 
   4  -2   7       56.80       60.18      1.56 o 
   5  -2   7       15.14       12.95      0.84 o 
   6  -2   7      121.74      120.83      2.33 o 
   7  -2   7        0.03        0.24      0.58 o 
   8  -2   7       59.40       60.60      2.56 o 
   9  -2   7       21.82       21.41      2.47 o 
  10  -2   7       16.20       18.25      2.45 o 
  -9  -1   7        9.36       11.51      1.80 o 
  -8  -1   7      127.52      131.68      6.62 o 
  -7  -1   7      373.18      357.99      6.17 o 
  -6  -1   7      202.25      195.58      3.66 o 
  -5  -1   7       26.14       26.25      1.21 o 
  -4  -1   7       17.40       11.19      0.74 o 
  -3  -1   7     1124.98     1112.11     14.23 o 
  -2  -1   7       21.31       19.45      0.67 o 
  -1  -1   7      886.98      928.85      6.52 o 
   0  -1   7       40.69       35.05      0.68 o 
   1  -1   7      190.33      204.52      2.23 o 
   2  -1   7       43.81       50.85      1.00 o 
   3  -1   7       87.20      110.84      1.31 o 
   4  -1   7      505.72      491.92      4.33 o 
   5  -1   7       71.62       74.01      1.42 o 
   6  -1   7       40.70       39.45      1.49 o 
   7  -1   7      394.14      404.67      7.33 o 
   8  -1   7       41.57       42.19      3.20 o 
   9  -1   7       85.46       86.61      4.29 o 
  10  -1   7       81.13       92.50      4.33 o 
  11  -1   7        2.84        2.82      1.59 o 
  -9   0   7      277.88      288.31      6.59 o 
  -8   0   7        0.80        2.00      0.98 o 
  -7   0   7        1.82        2.84      1.35 o 
  -6   0   7      297.36      296.45      5.33 o 
  -5   0   7       99.82      114.93      2.95 o 
  -4   0   7        2.95        1.50      0.38 o 
  -3   0   7       20.86       24.84      0.78 o 
  -2   0   7      334.57      318.80      3.19 o 
  -1   0   7      103.88       95.46      1.19 o 
   0   0   7      115.57      142.43      1.55 o 
   1   0   7     1548.46     1546.79     13.37 o 
   2   0   7      155.48      135.15      1.79 o 
   3   0   7       48.15       57.31      1.18 o 
   4   0   7      111.58      113.74      1.43 o 
   5   0   7       69.44       66.61      1.01 o 
   6   0   7      234.15      248.31      4.07 o 
   7   0   7      539.05      553.23     11.11 o 
   8   0   7       43.13       42.06      2.60 o 
   9   0   7       60.23       60.59      3.33 o 
  10   0   7        1.93        1.80      1.33 o 
  11   0   7        1.37        1.31      1.39 o 
  -9   1   7        0.04        0.02      0.74 o 
  -8   1   7       52.65       50.34      2.51 o 
  -7   1   7      416.52      436.99      6.93 o 
  -6   1   7      172.75      165.81      3.52 o 
  -5   1   7        9.88        8.16      0.77 o 
  -4   1   7        3.10        2.50      0.49 o 
  -3   1   7     1628.34     1651.03     13.17 o 
  -2   1   7      342.19      389.47      3.50 o 
  -1   1   7       33.45       36.08      0.72 o 
   0   1   7       20.34       28.13      0.60 o 
   1   1   7      339.82      382.37      3.11 o 
   2   1   7      388.65      380.89      3.80 o 
   3   1   7      721.47      788.36      6.57 o 
   4   1   7      360.79      316.57      2.85 o 
   5   1   7      254.01      253.93      2.97 o 
   6   1   7       26.53       26.51      0.74 o 
   7   1   7      623.86      629.50     12.14 o 
   8   1   7       18.22       18.28      1.90 o 
   9   1   7       64.14       61.23      3.15 o 
  10   1   7        1.78        4.78      1.53 o 
  11   1   7        0.15       -0.53      1.67 o 
  -9   2   7       39.43       39.75      2.60 o 
  -8   2   7       79.29       71.60      2.26 o 
  -7   2   7      124.25      127.73      2.92 o 
  -6   2   7      111.95      117.02      3.32 o 
  -5   2   7      548.32      543.48      6.97 o 
  -4   2   7      131.14      130.87      2.53 o 
  -3   2   7      643.38      654.07      6.63 o 
  -2   2   7      300.61      310.66      2.92 o 
  -1   2   7      710.47      686.65      5.39 o 
   0   2   7      820.55      882.97      7.00 o 
   1   2   7        0.79        1.27      0.20 o 
   2   2   7      313.18      282.16      2.82 o 
   3   2   7       44.72       48.09      0.96 o 
   4   2   7      181.53      184.45      1.65 o 
   5   2   7        0.41        0.20      0.17 o 
   6   2   7      248.35      250.52      2.75 o 
   7   2   7      184.16      194.40      3.49 o 
   8   2   7       30.92       29.32      1.70 o 
   9   2   7       76.84       77.38      3.50 o 
  10   2   7       12.67       13.24      4.56 o 
  11   2   7        0.00        0.39      1.18 o 
  12   2   7        7.40        7.43      1.48 o 
  -9   3   7       33.18       34.48      1.97 o 
  -8   3   7        9.84       10.12      1.12 o 
  -7   3   7      268.77      272.97      5.44 o 
  -6   3   7       48.55       49.41      1.75 o 
  -5   3   7       41.34       40.64      1.49 o 
  -4   3   7       70.20       66.93      2.55 o 
  -3   3   7      111.29      106.21      1.85 o 
  -2   3   7      114.51      118.06      1.51 o 
  -1   3   7       11.09       16.68      0.59 o 
   0   3   7        5.56        1.27      0.25 o 
   1   3   7      228.50      251.56      2.70 o 
   2   3   7      246.25      265.86      2.60 o 
   3   3   7       65.31       58.50      0.90 o 
   4   3   7       18.85       23.69      0.47 o 
   5   3   7      258.68      265.45      2.54 o 
   6   3   7       83.43       72.73      1.02 o 
   7   3   7       20.33       26.18      1.27 o 
   8   3   7      158.76      153.50      3.16 o 
   9   3   7       88.49       95.76      3.02 o 
  10   3   7       68.08       68.18      3.26 o 
  11   3   7       53.84       57.55      2.74 o 
  12   3   7        0.32        0.15      1.22 o 
  -8   4   7       18.73       18.27      2.12 o 
  -7   4   7       35.19       32.01      1.73 o 
  -6   4   7       11.97       13.97      1.11 o 
  -5   4   7       20.73       17.88      1.19 o 
  -4   4   7       80.38       78.52      1.95 o 
  -3   4   7      592.64      563.37      6.22 o 
  -2   4   7      481.42      452.16      5.04 o 
  -1   4   7      134.27      145.47      1.80 o 
   0   4   7        2.05        3.28      0.36 o 
   1   4   7      217.05      222.10      2.71 o 
   2   4   7      505.22      481.55      4.90 o 
   3   4   7      296.56      309.71      3.32 o 
   4   4   7        0.33        0.09      0.13 o 
   5   4   7        0.15        0.31      0.18 o 
   6   4   7      456.07      437.27      3.51 o 
   7   4   7        2.10        1.27      0.53 o 
   8   4   7       23.25       23.37      1.22 o 
   9   4   7        2.31        1.60      0.64 o 
  10   4   7       73.00       78.01      3.54 o 
  11   4   7       10.58        8.71      1.70 o 
  12   4   7       40.62       42.23      4.80 o 
  -8   5   7        2.90        1.06      0.73 o 
  -7   5   7       91.22       77.91      2.40 o 
  -6   5   7       85.87       86.61      2.40 o 
  -5   5   7       10.18       10.91      0.99 o 
  -4   5   7       54.86       59.73      1.74 o 
  -3   5   7       98.76       99.67      1.95 o 
  -2   5   7      145.18      111.84      1.76 o 
  -1   5   7      245.28      207.27      2.49 o 
   0   5   7      580.91      573.92      5.47 o 
   1   5   7      241.02      229.50      2.89 o 
   2   5   7      132.02      128.19      1.90 o 
   3   5   7      207.78      208.33      2.89 o 
   4   5   7      561.64      536.70      5.04 o 
   5   5   7       12.81        4.73      0.32 o 
   6   5   7       84.41       65.79      1.04 o 
   7   5   7        9.13        9.43      0.40 o 
   8   5   7        1.01        1.08      0.74 o 
   9   5   7       39.66       40.51      3.48 o 
  10   5   7      163.50      168.01      7.74 o 
  11   5   7      219.31      228.82      9.87 o 
  12   5   7       37.39       42.66      4.96 o 
  -7   6   7        1.18        1.03      0.65 o 
  -6   6   7      266.74      280.79      4.82 o 
  -5   6   7       28.31       26.71      1.77 o 
  -4   6   7       31.01       31.86      1.32 o 
  -3   6   7        1.88        1.15      0.44 o 
  -2   6   7      698.73      601.91     10.94 o 
  -1   6   7      135.59      136.95      2.43 o 
   0   6   7       21.18       24.96      0.90 o 
   1   6   7        0.05        0.11      0.27 o 
   2   6   7     2417.19     2325.55     23.59 o 
   3   6   7       31.89       30.22      0.79 o 
   4   6   7        8.62        7.49      0.50 o 
   5   6   7       39.04       46.29      1.13 o 
   6   6   7      190.20      201.54      2.63 o 
   7   6   7      221.97      214.97      2.94 o 
   8   6   7        6.44        6.02      0.45 o 
   9   6   7       27.60       28.36      1.35 o 
  10   6   7       30.85       27.71      3.08 o 
  11   6   7        0.15       -0.07      1.46 o 
  12   6   7       59.56       67.22      5.47 o 
  -7   7   7       84.93       81.41      4.10 o 
  -6   7   7       48.54       45.01      1.91 o 
  -5   7   7       28.86       23.98      1.93 o 
  -4   7   7       22.75       26.14      1.66 o 
  -3   7   7      109.52      104.51      3.24 o 
  -2   7   7      700.76      609.63      9.79 o 
  -1   7   7       60.15       40.54      1.66 o 
   0   7   7      208.00      211.36      2.87 o 
   1   7   7      115.61      123.19      1.87 o 
   2   7   7      686.98      690.40      6.33 o 
   3   7   7      123.64      113.44      1.97 o 
   4   7   7      340.57      333.08      3.47 o 
   5   7   7     1002.89      920.78     10.11 o 
   6   7   7        4.81        8.20      0.51 o 
   7   7   7       14.72       18.82      0.86 o 
   8   7   7      302.33      307.47      4.88 o 
   9   7   7        6.93        8.17      0.66 o 
  10   7   7       17.09       15.57      3.56 o 
  11   7   7       11.31       10.44      2.57 o 
  -6   8   7       74.26       79.31      3.25 o 
  -5   8   7      192.05      183.93      6.09 o 
  -4   8   7      276.58      276.25      9.72 o 
  -3   8   7       59.13       58.41      2.65 o 
  -2   8   7      240.62      220.86      4.97 o 
  -1   8   7      148.53      140.50      3.67 o 
   0   8   7      109.79      103.59      2.37 o 
   1   8   7      163.08      160.97      2.47 o 
   2   8   7     1393.68     1393.47     12.60 o 
   3   8   7        0.10        0.35      0.30 o 
   4   8   7        0.40        0.03      0.27 o 
   5   8   7       52.00       54.27      1.47 o 
   6   8   7        7.89       11.20      0.84 o 
   7   8   7      244.07      229.09      3.72 o 
   8   8   7        0.01        0.28      0.33 o 
   9   8   7        0.20       -0.13      0.34 o 
  10   8   7        2.70        2.87      0.47 o 
  11   8   7        5.79        4.05      1.25 o 
  -5   9   7       46.43       46.68      2.97 o 
  -4   9   7      197.99      199.90      5.22 o 
  -3   9   7       16.62       20.40      1.90 o 
  -2   9   7      154.27      138.13      5.34 o 
  -1   9   7        0.19        1.23      0.89 o 
   0   9   7        9.53       10.10      1.20 o 
   1   9   7       19.78       20.15      1.03 o 
   2   9   7      239.98      235.76      3.22 o 
   3   9   7        2.41        0.79      0.71 o 
   4   9   7       75.70       78.81      1.95 o 
   5   9   7      106.40       93.26      2.12 o 
   6   9   7       51.63       49.35      1.77 o 
   7   9   7       54.75       63.41      3.44 o 
   8   9   7       54.33       55.65      1.75 o 
   9   9   7        4.09        6.23      0.80 o 
  10   9   7       28.49       30.21      1.61 o 
  -4  10   7      286.39      300.73      6.95 o 
  -3  10   7        0.17        0.93      1.49 o 
  -2  10   7      113.28      107.27      3.66 o 
  -1  10   7      101.82      102.82      4.88 o 
   0  10   7        2.65        3.39      1.05 o 
   1  10   7       94.94       86.80      2.92 o 
   2  10   7      170.51      177.74      3.35 o 
   3  10   7       62.70       62.23      1.99 o 
   4  10   7        3.07        4.04      0.70 o 
   5  10   7        0.02       -0.04      0.49 o 
   6  10   7       23.27       27.76      1.53 o 
   7  10   7        7.29        5.48      0.81 o 
   8  10   7       31.91       34.62      1.58 o 
   9  10   7       52.18       53.27      2.27 o 
  10  10   7       49.06       50.04      2.17 o 
  -3  11   7       46.15       53.28      3.17 o 
  -2  11   7        6.32        6.47      1.40 o 
  -1  11   7       15.24       19.15      1.90 o 
   0  11   7       86.46       85.66      3.17 o 
   1  11   7      104.23      101.55      4.32 o 
   2  11   7       32.84       30.27      2.14 o 
   3  11   7      101.08      102.94      2.79 o 
   4  11   7      323.22      327.86      5.52 o 
   5  11   7       58.37       53.42      2.03 o 
   6  11   7       59.61       56.85      2.09 o 
   7  11   7      356.40      361.76      5.91 o 
   8  11   7       24.27       25.53      1.90 o 
   9  11   7       45.13       42.75      2.17 o 
  -2  12   7       88.25       93.91      3.74 o 
  -1  12   7       50.45       58.12      3.83 o 
   0  12   7        4.09        5.70      1.78 o 
   1  12   7        3.50        4.63      1.73 o 
   2  12   7      108.03      113.70      4.73 o 
   3  12   7      205.42      215.89      8.32 o 
   4  12   7       10.91        8.82      1.19 o 
   5  12   7        0.11       -0.11      0.83 o 
   6  12   7       58.71       64.53      2.31 o 
   7  12   7       17.72       17.88      2.03 o 
   8  12   7        0.14        0.40      1.03 o 
   1  13   7      218.70      228.90      7.36 o 
   2  13   7       10.11       11.42      2.45 o 
   3  13   7       34.90       34.42      3.15 o 
   4  13   7       47.68       52.85      3.02 o 
   5  13   7       92.27       87.12      3.39 o 
  -2  -9   8        8.90        8.65      1.89 o 
  -1  -9   8       43.71       44.25      3.45 o 
   0  -9   8       22.13       18.25      2.39 o 
   1  -9   8       18.67       17.79      1.99 o 
   2  -9   8       10.75       14.13      1.83 o 
  -4  -8   8       13.83       13.60      2.12 o 
  -3  -8   8        3.32        3.93      1.44 o 
  -2  -8   8        0.85        2.04      1.21 o 
  -1  -8   8       31.70       30.07      2.75 o 
   0  -8   8       77.23       74.09      3.35 o 
   1  -8   8        0.42        0.39      0.89 o 
   2  -8   8        4.06        1.15      0.97 o 
   3  -8   8      222.90      225.22      5.78 o 
   4  -8   8       42.11       31.28      2.47 o 
   5  -8   8       11.17        9.79      1.70 o 
  -6  -7   8       91.51       95.70      4.43 o 
  -5  -7   8       70.87       76.12      3.81 o 
  -4  -7   8       28.37       30.25      2.76 o 
  -3  -7   8       19.87       23.71      3.52 o 
  -2  -7   8       39.32       33.37      2.75 o 
  -1  -7   8      237.01      249.11     13.06 o 
   0  -7   8        1.30        0.84      0.78 o 
   1  -7   8       89.35      101.48      3.34 o 
   2  -7   8       71.27       70.43      2.88 o 
   3  -7   8        5.97        4.76      1.17 o 
   4  -7   8      175.65      173.43      4.83 o 
   5  -7   8        5.80        6.17      1.60 o 
   6  -7   8       39.95       26.78      3.17 o 
  -7  -6   8       87.22       91.28      3.46 o 
  -6  -6   8      121.23      123.64      4.52 o 
  -5  -6   8       14.03       12.51      1.88 o 
  -4  -6   8       42.09       39.38      3.04 o 
  -3  -6   8      146.43      140.32      4.86 o 
  -2  -6   8        0.22        0.68      0.99 o 
  -1  -6   8       52.91       51.23      5.31 o 
   0  -6   8       50.46       50.52      2.19 o 
   1  -6   8        8.97       10.74      1.48 o 
   2  -6   8       17.08       16.11      2.32 o 
   3  -6   8      177.06      175.96      4.54 o 
   4  -6   8        0.90       -0.12      0.85 o 
   5  -6   8       14.57       10.88      1.46 o 
   6  -6   8       25.02       22.21      2.15 o 
   7  -6   8       91.13       97.26      4.36 o 
  -7  -5   8       40.34       37.71      2.40 o 
  -6  -5   8       16.32       15.61      1.67 o 
  -5  -5   8      167.26      170.25      5.29 o 
  -4  -5   8      338.95      328.42     10.97 o 
  -3  -5   8       10.97       12.13      2.20 o 
  -2  -5   8      810.06      742.32     74.34 o 
  -1  -5   8      201.85      208.65      5.65 o 
   0  -5   8       50.74       49.01      1.80 o 
   1  -5   8        0.63        1.31      0.46 o 
   2  -5   8        6.20        6.92      0.85 o 
   3  -5   8       51.52       54.73      2.05 o 
   4  -5   8        3.41        2.81      1.80 o 
   5  -5   8       19.79       25.98      1.97 o 
   6  -5   8       66.90       69.25      2.89 o 
   7  -5   8        0.62        0.85      1.10 o 
   8  -5   8        6.27        7.55      1.44 o 
  -8  -4   8       18.69       18.98      1.92 o 
  -7  -4   8       53.15       50.43      2.50 o 
  -6  -4   8      184.65      192.12      4.21 o 
  -5  -4   8       37.44       35.21      1.93 o 
  -4  -4   8       96.80       94.60      2.58 o 
  -3  -4   8      212.68      212.06      4.86 o 
  -2  -4   8       30.32       30.04      1.79 o 
  -1  -4   8       18.59       22.99      1.61 o 
   0  -4   8      110.42      107.55      2.08 o 
   1  -4   8      319.12      317.02      3.91 o 
   2  -4   8        4.37        6.66      0.68 o 
   3  -4   8       30.31       31.86      1.42 o 
   4  -4   8       58.50       62.21      2.17 o 
   5  -4   8       10.56       11.15      1.78 o 
   6  -4   8      112.36      107.87      3.45 o 
   7  -4   8       13.02       12.69      1.57 o 
   8  -4   8       12.70       10.93      1.55 o 
   9  -4   8        3.90        2.33      1.35 o 
  -8  -3   8      260.31      259.99      6.25 o 
  -7  -3   8       18.92       18.78      1.76 o 
  -6  -3   8        2.39        2.73      0.89 o 
  -5  -3   8       29.53       31.36      2.12 o 
  -4  -3   8       26.86       24.02      1.23 o 
  -3  -3   8      106.39      111.47      2.49 o 
  -2  -3   8     1040.07     1040.96     15.58 o 
  -1  -3   8       97.37      106.56      1.92 o 
   0  -3   8        2.68        2.21      0.52 o 
   1  -3   8       16.25       15.08      0.86 o 
   2  -3   8       49.12       56.65      1.45 o 
   3  -3   8       41.75       37.89      2.09 o 
   4  -3   8       15.19       12.60      0.91 o 
   5  -3   8        6.84        8.84      0.95 o 
   6  -3   8       59.61       57.83      2.39 o 
   7  -3   8        0.76       -0.38      0.72 o 
   8  -3   8      285.85      285.07      9.35 o 
   9  -3   8       20.39       18.02      1.91 o 
  10  -3   8       34.81       33.31      3.29 o 
  -8  -2   8       49.05       52.46      3.29 o 
  -7  -2   8        7.50        9.72      1.29 o 
  -6  -2   8      133.05      139.47      3.95 o 
  -5  -2   8        8.05        6.34      1.16 o 
  -4  -2   8      355.75      327.47      5.82 o 
  -3  -2   8       65.39       64.51      1.84 o 
  -2  -2   8        4.66        5.56      0.51 o 
  -1  -2   8       11.67       10.39      0.69 o 
   0  -2   8      561.27      560.33      5.57 o 
   1  -2   8      731.80      739.49      7.29 o 
   2  -2   8       88.44       97.88      2.10 o 
   3  -2   8      172.53      191.64      3.29 o 
   4  -2   8      420.94      413.15      5.55 o 
   5  -2   8       40.77       35.20      1.38 o 
   6  -2   8       17.90       22.18      1.40 o 
   7  -2   8       15.26       14.25      1.49 o 
   8  -2   8       11.65       10.63      1.41 o 
   9  -2   8        0.85        1.29      1.31 o 
  10  -2   8        7.71        9.60      2.00 o 
  -8  -1   8      539.53      570.86     12.70 o 
  -7  -1   8       75.16       78.17      3.61 o 
  -6  -1   8      130.18      134.19      4.62 o 
  -5  -1   8      345.75      341.56      8.98 o 
  -4  -1   8       40.67       38.81      1.31 o 
  -3  -1   8       86.44       83.10      1.69 o 
  -2  -1   8      402.16      400.30      4.19 o 
  -1  -1   8      234.56      239.07      2.51 o 
   0  -1   8       46.35       43.55      0.88 o 
   1  -1   8       21.68       22.81      0.90 o 
   2  -1   8      746.40      709.45      7.73 o 
   3  -1   8      633.46      627.15      7.61 o 
   4  -1   8      684.01      699.86     10.78 o 
   5  -1   8       12.81       11.49      0.82 o 
   6  -1   8       97.60       99.85      1.90 o 
   7  -1   8       23.44       21.59      1.51 o 
   8  -1   8      146.97      144.30      4.84 o 
   9  -1   8       12.26       11.84      1.93 o 
  10  -1   8        1.07        1.16      1.27 o 
  11  -1   8       31.26       34.97      4.96 o 
  -9   0   8       21.73       21.81      2.08 o 
  -8   0   8       47.82       42.48      2.46 o 
  -7   0   8       16.11       15.69      2.92 o 
  -6   0   8      136.43      137.67      3.76 o 
  -5   0   8       45.46       38.62      1.49 o 
  -4   0   8      406.82      370.62      6.10 o 
  -3   0   8      522.96      508.29      6.06 o 
  -2   0   8       96.31      107.99      1.55 o 
  -1   0   8        4.51       11.28      0.52 o 
   0   0   8      594.95      570.53      4.89 o 
   1   0   8      511.25      543.08      5.70 o 
   2   0   8       35.69       38.42      0.94 o 
   3   0   8      443.19      455.83      4.85 o 
   4   0   8      561.64      591.92      7.22 o 
   5   0   8      442.14      426.35      5.89 o 
   6   0   8      149.93      138.39      6.78 o 
   7   0   8       22.57       23.24      1.42 o 
   8   0   8        7.56        6.04      1.32 o 
   9   0   8      113.78      107.62      4.28 o 
  10   0   8       18.03       17.75      2.27 o 
  11   0   8       57.25       57.16      6.13 o 
  -8   1   8      102.50       94.74      4.75 o 
  -7   1   8      190.26      190.57      4.82 o 
  -6   1   8       23.87       22.24      1.48 o 
  -5   1   8      479.94      455.18      6.81 o 
  -4   1   8       77.27       83.13      2.05 o 
  -3   1   8     1266.39     1261.94     12.57 o 
  -2   1   8      392.37      395.98      4.14 o 
  -1   1   8      355.77      374.86      3.16 o 
   0   1   8      325.26      335.17      2.95 o 
   1   1   8       16.99       16.35      0.39 o 
   2   1   8      565.09      540.83      5.71 o 
   3   1   8     1119.42     1119.18     16.43 o 
   4   1   8      497.46      536.90      4.89 o 
   5   1   8       27.02       25.60      1.37 o 
   6   1   8      244.06      236.61      4.12 o 
   7   1   8       70.43       71.68      1.70 o 
   8   1   8        5.65        5.01      1.91 o 
   9   1   8        0.21        1.39      1.08 o 
  10   1   8       77.00       87.77      6.06 o 
  11   1   8        4.32        2.13      2.13 o 
  -8   2   8       56.50       55.95      2.99 o 
  -7   2   8        5.33        2.96      0.81 o 
  -6   2   8      288.36      292.16      5.22 o 
  -5   2   8       10.86        8.13      1.05 o 
  -4   2   8      152.09      162.72      3.95 o 
  -3   2   8     1403.13     1377.60     13.64 o 
  -2   2   8      427.20      419.12      4.09 o 
  -1   2   8        9.42       16.47      0.59 o 
   0   2   8        0.61        1.72      0.26 o 
   1   2   8      653.35      687.12      5.86 o 
   2   2   8       12.44       10.75      0.39 o 
   3   2   8       74.50       70.06      1.27 o 
   4   2   8      397.46      419.42      3.81 o 
   5   2   8      350.35      367.80      4.07 o 
   6   2   8        2.88        3.20      0.42 o 
   7   2   8       80.23       79.12      2.04 o 
   8   2   8        7.62        5.79      1.86 o 
   9   2   8       11.09       14.57      2.79 o 
  10   2   8        0.68        1.27      1.83 o 
  11   2   8       89.34       81.45      5.98 o 
  12   2   8       39.81       41.33      5.85 o 
  -8   3   8        6.11        6.05      1.00 o 
  -7   3   8       15.48       14.15      1.34 o 
  -6   3   8        5.12        4.59      0.79 o 
  -5   3   8        9.14        9.01      0.89 o 
  -4   3   8       18.15       18.57      1.24 o 
  -3   3   8     1504.36     1482.82     14.62 o 
  -2   3   8      412.67      404.45      4.03 o 
  -1   3   8      434.62      436.46      3.81 o 
   0   3   8       42.28       53.05      0.94 o 
   1   3   8      336.12      350.88      3.59 o 
   2   3   8        0.05        0.78      0.28 o 
   3   3   8       87.46       75.88      1.21 o 
   4   3   8       19.81       21.48      0.56 o 
   5   3   8        0.59        2.32      0.30 o 
   6   3   8      198.16      191.12      2.07 o 
   7   3   8       47.02       43.44      2.61 o 
   8   3   8      142.06      142.70      3.55 o 
   9   3   8      383.20      378.82     11.15 o 
  10   3   8        1.56        0.34      1.21 o 
  11   3   8        3.75        2.03      1.40 o 
  -8   4   8       12.27       15.93      1.37 o 
  -7   4   8        1.99        1.47      0.74 o 
  -6   4   8      101.16       94.77      2.50 o 
  -5   4   8       26.30       25.83      1.43 o 
  -4   4   8      109.78      106.17      2.37 o 
  -3   4   8      520.48      508.31      6.41 o 
  -2   4   8      283.01      272.44      3.19 o 
  -1   4   8        0.00        0.45      0.28 o 
   0   4   8       63.85       69.59      1.32 o 
   1   4   8      998.91     1036.90     10.19 o 
   2   4   8      757.21      677.77      6.26 o 
   3   4   8      108.25       89.35      1.28 o 
   4   4   8      350.11      333.14      3.18 o 
   5   4   8      513.82      559.81      5.95 o 
   6   4   8      125.84      116.64      1.45 o 
   7   4   8      118.41      118.68      1.86 o 
   8   4   8      158.25      157.99      3.39 o 
   9   4   8      136.78      138.17      4.83 o 
  10   4   8       17.22       15.53      2.61 o 
  -8   5   8      112.47      112.07      3.07 o 
  -7   5   8       45.80       44.96      2.06 o 
  -6   5   8       38.00       41.61      1.89 o 
  -5   5   8       57.97       54.50      1.97 o 
  -4   5   8       75.83       76.97      2.03 o 
  -3   5   8        0.76       -0.47      0.42 o 
  -2   5   8      232.52      236.30      3.25 o 
  -1   5   8      467.12      465.41      5.46 o 
   0   5   8        7.42        8.02      0.59 o 
   1   5   8      333.85      334.05      4.18 o 
   2   5   8      862.82      809.76      7.91 o 
   3   5   8      251.03      241.04      2.94 o 
   4   5   8       99.98      112.26      1.61 o 
   5   5   8       49.40       60.62      1.02 o 
   6   5   8      530.39      486.57      5.00 o 
   7   5   8        1.99        4.10      0.34 o 
   8   5   8       84.15       84.29      3.37 o 
   9   5   8      818.65      853.44     16.17 o 
  10   5   8       16.78       25.04      3.31 o 
  11   5   8        4.74        1.68      1.66 o 
  -7   6   8       41.48       47.46      2.16 o 
  -6   6   8       47.70       50.97      2.28 o 
  -5   6   8      184.73      198.26      3.76 o 
  -4   6   8      114.39      114.20      2.58 o 
  -3   6   8       61.45       65.29      2.11 o 
  -2   6   8      216.88      204.30      5.48 o 
  -1   6   8        9.04        7.33      0.82 o 
   0   6   8      535.61      532.26      6.12 o 
   1   6   8      541.88      541.51      6.17 o 
   2   6   8     1389.70     1319.22     12.94 o 
   3   6   8      369.90      358.65      4.43 o 
   4   6   8      102.14      107.16      2.04 o 
   5   6   8      400.43      419.38      4.49 o 
   6   6   8      112.28      106.79      2.04 o 
   7   6   8        0.26       -0.72      1.03 o 
   8   6   8      161.88      156.18      2.67 o 
   9   6   8       21.87       20.69      1.05 o 
  10   6   8       42.31       51.47      1.80 o 
  11   6   8      106.03      109.15      2.91 o 
  -7   7   8       98.29       90.58      3.56 o 
  -6   7   8        0.76        0.05      0.80 o 
  -5   7   8       45.74       46.53      4.65 o 
  -4   7   8      317.06      308.86      6.38 o 
  -3   7   8        0.79       -0.64      0.94 o 
  -2   7   8        0.02        0.86      0.86 o 
  -1   7   8       57.06       68.69      3.06 o 
   0   7   8       47.53       40.31      1.30 o 
   1   7   8       73.92       66.25      2.10 o 
   2   7   8      693.54      672.27      6.77 o 
   3   7   8     1641.59     1585.91     14.14 o 
   4   7   8      185.10      182.10      2.47 o 
   5   7   8       33.48       42.44      1.23 o 
   6   7   8      790.73      730.03     15.56 o 
   7   7   8        0.05        0.86      0.37 o 
   8   7   8       27.23       26.46      1.04 o 
   9   7   8       67.94       68.28      2.36 o 
  10   7   8      173.45      183.72      4.45 o 
  11   7   8       15.80       17.83      1.49 o 
  -6   8   8      122.33      127.95      5.24 o 
  -5   8   8      239.84      256.59      7.55 o 
  -4   8   8        1.18        0.47      1.77 o 
  -3   8   8       26.61       26.98      2.03 o 
  -2   8   8      281.39      277.06      8.29 o 
  -1   8   8       40.44       33.91      3.02 o 
   0   8   8      101.30       95.08      2.66 o 
   1   8   8       64.99       67.18      1.70 o 
   2   8   8      653.23      629.98      7.08 o 
   3   8   8      162.01      162.13      2.65 o 
   4   8   8       49.11       50.15      1.34 o 
   5   8   8       91.89       88.25      2.18 o 
   6   8   8       13.50       15.40      1.02 o 
   7   8   8       15.70       16.80      1.18 o 
   8   8   8       27.30       28.02      1.21 o 
   9   8   8       18.55       14.15      0.92 o 
  10   8   8       22.28       25.78      1.73 o 
  11   8   8      117.59      120.79      7.34 o 
  -5   9   8        0.31        0.75      1.27 o 
  -4   9   8        0.11       -0.47      1.01 o 
  -3   9   8      199.53      209.65      5.28 o 
  -2   9   8        3.85        4.74      1.21 o 
  -1   9   8       25.92       31.48      2.12 o 
   0   9   8       85.65       93.64      2.70 o 
   1   9   8        5.32        3.13      0.51 o 
   2   9   8      218.57      222.01      3.35 o 
   3   9   8      156.31      158.91      2.66 o 
   4   9   8        1.51        1.34      0.54 o 
   5   9   8        7.09       10.85      1.96 o 
   6   9   8      309.12      294.95      6.34 o 
   7   9   8       52.89       59.88      2.54 o 
   8   9   8       14.48       13.76      1.28 o 
   9   9   8       40.31       41.66      1.68 o 
  10   9   8      120.85      132.10      3.86 o 
  -4  10   8       45.69       53.02      3.20 o 
  -3  10   8       40.09       36.49      2.59 o 
  -2  10   8      181.86      172.51      7.08 o 
  -1  10   8        4.01        3.01      1.16 o 
   0  10   8        2.34        2.97      1.31 o 
   1  10   8       86.92       99.15      3.18 o 
   2  10   8       74.27       67.92      2.01 o 
   3  10   8        4.76        4.42      0.83 o 
   4  10   8        4.57        4.02      0.73 o 
   5  10   8      234.78      255.31      4.46 o 
   6  10   8       13.40       11.11      1.26 o 
   7  10   8      320.32      327.41      6.02 o 
   8  10   8      163.85      170.61      3.71 o 
   9  10   8       24.09       23.41      1.55 o 
  10  10   8        5.54        6.30      1.12 o 
  -3  11   8       75.79       78.51      3.40 o 
  -2  11   8       26.65       22.59      2.15 o 
  -1  11   8      178.05      184.47      4.98 o 
   0  11   8      283.84      325.24      8.10 o 
   1  11   8       25.07       26.23      2.94 o 
   2  11   8      217.10      231.55      5.58 o 
   3  11   8       54.78       61.58      2.62 o 
   4  11   8        0.44       -0.57      1.08 o 
   5  11   8       12.67       13.00      1.40 o 
   6  11   8       75.12       75.31      2.99 o 
   7  11   8      310.09      315.83      6.16 o 
   8  11   8       15.14       13.00      1.32 o 
   9  11   8      253.91      268.29      7.26 o 
  -1  12   8        0.05        3.24      1.15 o 
   0  12   8        1.48       -0.21      1.36 o 
   1  12   8      179.89      180.47      6.09 o 
   2  12   8      100.99      107.21      7.06 o 
   3  12   8       11.31       10.67      1.46 o 
   4  12   8        0.73        0.51      1.07 o 
   5  12   8      138.60      147.36      4.14 o 
   6  12   8       27.73       26.70      1.99 o 
   7  12   8      169.16      175.56      6.72 o 
   8  12   8       95.17       96.73     10.57 o 
   1  13   8        0.97        1.65      1.62 o 
   2  13   8       14.03       16.41      2.37 o 
   3  13   8      341.79      319.06     13.30 o 
   4  13   8       57.20       56.31      5.34 o 
   5  13   8        8.93        8.17      1.37 o 
  -3  -8   9        2.67        1.78      1.34 o 
  -2  -8   9       61.29       67.55      3.64 o 
  -1  -8   9       20.12       19.90      2.38 o 
   0  -8   9        0.05        1.04      1.33 o 
   1  -8   9        1.40        0.94      0.94 o 
   2  -8   9       54.28       66.56      3.01 o 
   3  -8   9      220.32      219.69      5.76 o 
  -5  -7   9        1.39        0.70      2.08 o 
  -4  -7   9        2.07        3.17      1.39 o 
  -3  -7   9      273.44      286.77      7.94 o 
  -2  -7   9       26.80       24.59      2.47 o 
  -1  -7   9        3.60        2.04      1.26 o 
   0  -7   9       71.08       77.69      5.61 o 
   1  -7   9       23.53       24.82      1.99 o 
   2  -7   9       10.61        8.20      2.08 o 
   3  -7   9        7.52        6.91      1.48 o 
   4  -7   9       57.94       65.65      4.35 o 
   5  -7   9       86.91       82.44      4.92 o 
  -6  -6   9       24.87       22.93      2.50 o 
  -5  -6   9       59.05       56.88      3.43 o 
  -4  -6   9       38.00       38.50      3.05 o 
  -3  -6   9       15.42       15.47      1.99 o 
  -2  -6   9        0.01        0.23      1.34 o 
  -1  -6   9      232.92      246.92      9.03 o 
   0  -6   9        4.71        3.64      0.86 o 
   1  -6   9        3.91        1.41      0.77 o 
   2  -6   9      108.54      111.65      3.50 o 
   3  -6   9      265.14      275.93      7.48 o 
   4  -6   9        0.36       -0.11      0.79 o 
   5  -6   9      162.39      166.48      6.55 o 
   6  -6   9       31.79       33.22      3.18 o 
   7  -6   9       51.96       54.40      3.78 o 
  -6  -5   9      116.26      113.81      3.85 o 
  -5  -5   9       13.54       14.01      1.90 o 
  -4  -5   9       39.37       46.79      2.83 o 
  -3  -5   9       80.31       92.74      4.06 o 
  -2  -5   9      244.45      243.85      6.53 o 
  -1  -5   9      242.68      251.36      6.54 o 
   0  -5   9       17.61       18.41      1.51 o 
   1  -5   9       64.68       65.17      2.97 o 
   2  -5   9       61.88       62.60      1.76 o 
   3  -5   9       94.71      102.05      2.52 o 
   4  -5   9       54.98       55.90      2.45 o 
   5  -5   9       31.36       30.21      2.17 o 
   6  -5   9       38.53       31.50      2.96 o 
   7  -5   9       68.85       73.85      4.09 o 
   8  -5   9       44.74       42.76      4.32 o 
  -7  -4   9        0.07        0.56      0.67 o 
  -6  -4   9       32.76       35.06      2.03 o 
  -5  -4   9       37.92       38.50      2.25 o 
  -4  -4   9       76.40       75.59      3.38 o 
  -3  -4   9       67.96       74.22      3.24 o 
  -2  -4   9        3.72        2.41      1.82 o 
  -1  -4   9      612.52      612.09     13.85 o 
   0  -4   9       25.53       21.90      1.36 o 
   1  -4   9        0.14       -0.21      0.37 o 
   2  -4   9      183.83      186.17      3.03 o 
   3  -4   9       14.28       18.06      1.38 o 
   4  -4   9        1.48       -0.05      1.03 o 
   5  -4   9        2.54        3.63      1.21 o 
   6  -4   9       15.98       13.71      1.98 o 
   7  -4   9       71.94       68.01      3.76 o 
   8  -4   9        4.04        5.14      1.52 o 
   9  -4   9       14.29       18.42      5.16 o 
  -7  -3   9       32.62       34.44      2.48 o 
  -6  -3   9       81.06       75.94      3.00 o 
  -5  -3   9        9.55        9.78      1.10 o 
  -4  -3   9       20.84       23.02      1.48 o 
  -3  -3   9        2.16        1.69      0.69 o 
  -2  -3   9      184.51      195.88     11.47 o 
  -1  -3   9       90.61       93.53      2.38 o 
   0  -3   9        5.18        6.05      0.65 o 
   1  -3   9       90.23       89.77      2.05 o 
   2  -3   9      219.40      214.26      3.33 o 
   3  -3   9       46.25       43.90      1.55 o 
   4  -3   9       88.33       93.59      2.63 o 
   5  -3   9        3.00        4.69      1.14 o 
   6  -3   9       36.08       33.90      2.85 o 
   7  -3   9       93.62       88.28      4.06 o 
   8  -3   9      110.43      117.99      4.97 o 
   9  -3   9       19.59       13.98      3.45 o 
  -8  -2   9        6.73        7.10      1.87 o 
  -7  -2   9        9.60        8.75      1.59 o 
  -6  -2   9        0.25       -0.04      0.74 o 
  -5  -2   9      122.96      125.95      3.71 o 
  -4  -2   9      111.13      102.47      3.17 o 
  -3  -2   9       50.08       54.01      1.66 o 
  -2  -2   9      449.67      470.28      6.84 o 
  -1  -2   9      257.98      253.58      3.73 o 
   0  -2   9        2.54        1.35      0.55 o 
   1  -2   9       15.58       20.06      1.15 o 
   2  -2   9      484.61      504.45      6.14 o 
   3  -2   9      218.19      213.58      3.58 o 
   4  -2   9      448.46      443.79      6.08 o 
   5  -2   9       86.45       89.65      3.56 o 
   6  -2   9       35.86       34.17      3.56 o 
   7  -2   9       38.82       38.76      2.99 o 
   8  -2   9       39.87       46.37      5.00 o 
   9  -2   9       22.63       24.43      4.08 o 
  10  -2   9      356.46      367.53     14.75 o 
  -8  -1   9       86.97       91.50      4.21 o 
  -7  -1   9       19.84       27.55      3.53 o 
  -6  -1   9       78.55       88.64      3.81 o 
  -5  -1   9        0.11       -0.25      0.64 o 
  -4  -1   9        0.14       -0.16      0.42 o 
  -3  -1   9        0.07        0.01      0.40 o 
  -2  -1   9      345.29      344.87      5.20 o 
  -1  -1   9      135.62      132.25      2.72 o 
   0  -1   9      168.03      152.18      2.61 o 
   1  -1   9      554.42      540.10      6.89 o 
   2  -1   9        2.21        2.48      0.57 o 
   3  -1   9        4.28        2.83      0.59 o 
   4  -1   9      240.49      251.88      4.36 o 
   5  -1   9       36.81       34.00      1.37 o 
   6  -1   9       87.63       82.22      2.21 o 
   7  -1   9       36.40       38.90      4.19 o 
   8  -1   9      371.07      368.26     13.30 o 
   9  -1   9       59.03       61.18      5.26 o 
  10  -1   9       10.21        9.38      2.98 o 
  -8   0   9       12.44       13.06      1.62 o 
  -7   0   9       17.70       18.34      1.95 o 
  -6   0   9        0.07       -0.41      0.77 o 
  -5   0   9      187.30      183.44      4.11 o 
  -4   0   9      218.80      217.95      3.86 o 
  -3   0   9      221.57      227.42      3.85 o 
  -2   0   9      363.36      367.57      4.83 o 
  -1   0   9      138.00      139.66      2.56 o 
   0   0   9        3.47        7.06      0.63 o 
   1   0   9      281.87      316.10      4.12 o 
   2   0   9      277.40      276.41      4.03 o 
   3   0   9      816.48      755.60      8.93 o 
   4   0   9     2543.13     2596.29     34.89 o 
   5   0   9      132.20      135.97      2.71 o 
   6   0   9      159.84      151.84      4.49 o 
   7   0   9      130.84      127.81      4.09 o 
   8   0   9       23.82       20.92      3.24 o 
   9   0   9       18.06       14.37      2.95 o 
  10   0   9       67.00       68.04      5.60 o 
  11   0   9       51.71       60.62      6.36 o 
  -8   1   9        0.56        0.81      0.89 o 
  -7   1   9       28.94       29.77      2.18 o 
  -6   1   9      285.06      289.19      5.24 o 
  -5   1   9      143.25      137.01      3.17 o 
  -4   1   9        1.74        0.94      0.47 o 
  -3   1   9        0.20        0.54      0.42 o 
  -2   1   9      253.43      254.88      3.04 o 
  -1   1   9        6.24        6.27      0.44 o 
   0   1   9      160.63      152.50      1.86 o 
   1   1   9      611.40      594.68      5.70 o 
   2   1   9      130.48      136.97      2.25 o 
   3   1   9       45.76       31.06      0.99 o 
   4   1   9      252.14      262.07      3.40 o 
   5   1   9      220.91      218.90      3.86 o 
   6   1   9      238.13      229.80      4.69 o 
   7   1   9       47.04       43.04      2.10 o 
   8   1   9      533.61      543.40     16.77 o 
   9   1   9        2.66        2.01      1.71 o 
  10   1   9        3.72        4.57      2.27 o 
  11   1   9       11.77       17.31      3.61 o 
  -8   2   9       99.50       97.44      3.58 o 
  -7   2   9       38.90       42.95      2.23 o 
  -6   2   9       67.55       78.92      2.51 o 
  -5   2   9      144.68      139.53      3.58 o 
  -4   2   9      105.30      105.50      2.38 o 
  -3   2   9       54.88       55.03      2.01 o 
  -2   2   9      310.43      318.67      3.60 o 
  -1   2   9      278.80      258.29      3.02 o 
   0   2   9      149.28      153.05      2.01 o 
   1   2   9       98.01      128.26      1.54 o 
   2   2   9       65.69       64.11      0.96 o 
   3   2   9      291.80      293.59      4.23 o 
   4   2   9      121.15      145.94      2.19 o 
   5   2   9       15.37       17.91      1.15 o 
   6   2   9       47.35       46.49      1.78 o 
   7   2   9       92.04       96.42      1.89 o 
   8   2   9        5.67        7.59      4.16 o 
   9   2   9        0.59        1.07      1.14 o 
  10   2   9       16.02       17.15      2.38 o 
  11   2   9       19.95       24.18      2.62 o 
  -8   3   9       26.50       32.28      2.48 o 
  -7   3   9        1.89        2.43      0.79 o 
  -6   3   9       78.80       75.47      2.49 o 
  -5   3   9       68.60       58.41      2.09 o 
  -4   3   9        0.28        0.57      0.54 o 
  -3   3   9       44.47       44.97      1.69 o 
  -2   3   9       10.97        7.51      0.61 o 
  -1   3   9       15.53       17.99      0.78 o 
   0   3   9        0.15        0.15      0.33 o 
   1   3   9        7.10        6.47      0.45 o 
   2   3   9      926.35      974.88      8.11 o 
   3   3   9      160.23      160.29      2.07 o 
   4   3   9       53.80       54.85      0.93 o 
   5   3   9       21.88       15.05      1.25 o 
   6   3   9      165.89      145.16      2.85 o 
   7   3   9      380.81      351.77      4.40 o 
   8   3   9      265.22      266.44      6.62 o 
   9   3   9      310.72      327.83     14.25 o 
  10   3   9       10.27       12.79      2.72 o 
  11   3   9       22.19       21.43      3.40 o 
  -7   4   9       45.30       47.75      2.43 o 
  -6   4   9       14.37       12.35      1.26 o 
  -5   4   9       40.67       41.22      1.83 o 
  -4   4   9       94.41       99.56      2.61 o 
  -3   4   9        5.64        4.68      1.30 o 
  -2   4   9      169.54      159.98      2.62 o 
  -1   4   9      852.05      778.31      7.38 o 
   0   4   9      442.68      458.69      5.13 o 
   1   4   9       18.79       26.02      0.88 o 
   2   4   9       28.54       25.13      0.86 o 
   3   4   9      413.34      415.91      4.15 o 
   4   4   9       23.64       18.99      0.62 o 
   5   4   9       58.70       51.51      1.03 o 
   6   4   9       83.68       76.68      3.29 o 
   7   4   9       46.91       52.38      1.58 o 
   8   4   9       60.89       68.54      2.41 o 
   9   4   9       66.55       70.11      3.31 o 
  10   4   9      370.61      362.71     12.15 o 
  -7   5   9       11.78       11.10      1.16 o 
  -6   5   9       47.17       45.42      1.90 o 
  -5   5   9      121.75      128.65      3.28 o 
  -4   5   9        1.61        2.66      0.92 o 
  -3   5   9      246.23      251.41      6.49 o 
  -2   5   9        4.08        6.82      1.39 o 
  -1   5   9       79.31       64.37      2.08 o 
   0   5   9       92.15       95.86      2.93 o 
   1   5   9      237.31      212.97      3.09 o 
   2   5   9     1327.82     1315.49     13.22 o 
   3   5   9      321.63      290.11      3.71 o 
   4   5   9       25.16       24.65      0.82 o 
   5   5   9       33.96       38.83      0.85 o 
   6   5   9      185.16      155.65      2.36 o 
   7   5   9      298.84      287.19      4.40 o 
   8   5   9      223.36      226.12      4.14 o 
   9   5   9      414.37      438.44      9.77 o 
  10   5   9        1.18        1.41      1.20 o 
  -7   6   9       29.93       31.84      1.89 o 
  -6   6   9       37.62       42.95      2.00 o 
  -5   6   9        7.91        8.56      1.87 o 
  -4   6   9      124.76      118.63      5.64 o 
  -3   6   9       46.48       51.41      2.24 o 
  -2   6   9       14.42       20.61      2.15 o 
  -1   6   9     1054.03      949.27     14.50 o 
   0   6   9      120.37      146.05      3.28 o 
   1   6   9        2.09        2.27      0.51 o 
   2   6   9       67.68       68.37      1.86 o 
   3   6   9       42.98       43.26      1.25 o 
   4   6   9      986.04      962.80     11.03 o 
   5   6   9       31.34       28.32      0.99 o 
   6   6   9      254.00      225.98      3.12 o 
   7   6   9      107.69      107.56      2.26 o 
   8   6   9       57.98       63.85      1.73 o 
   9   6   9       21.67       21.14      4.57 o 
  10   6   9       69.59       68.39      2.08 o 
  11   6   9      107.33      120.48      3.02 o 
  -6   7   9      114.11      115.75      4.94 o 
  -5   7   9       25.25       31.88      2.88 o 
  -4   7   9       54.03       55.00      3.32 o 
  -3   7   9       49.29       50.46      2.33 o 
  -2   7   9      168.79      174.09      5.41 o 
  -1   7   9        0.72        0.10      0.75 o 
   0   7   9       32.33       33.14      1.43 o 
   1   7   9      576.79      547.14      7.00 o 
   2   7   9      996.06      955.32      9.98 o 
   3   7   9      110.19      101.53      1.80 o 
   4   7   9       29.68       26.37      0.88 o 
   5   7   9      194.87      208.74      3.19 o 
   6   7   9      317.31      285.80      4.76 o 
   7   7   9        8.38        8.76      0.79 o 
   8   7   9      225.30      233.37      3.64 o 
   9   7   9      113.25      114.87      2.87 o 
  10   7   9        4.93        4.82      0.84 o 
  11   7   9        3.39        4.10      0.91 o 
  -6   8   9       26.90       25.44      2.87 o 
  -5   8   9        4.37        7.52      1.83 o 
  -4   8   9       67.43       67.82      4.39 o 
  -3   8   9        1.81        3.33      1.15 o 
  -2   8   9       30.21       28.01      2.64 o 
  -1   8   9      188.25      160.38      5.25 o 
   0   8   9        0.04        0.34      0.53 o 
   1   8   9        0.40        0.81      0.41 o 
   2   8   9       13.65       11.98      0.86 o 
   3   8   9       55.40       51.86      1.46 o 
   4   8   9      374.44      373.82      6.43 o 
   5   8   9       17.23       14.75      1.16 o 
   6   8   9      141.21      134.83      3.09 o 
   7   8   9      165.78      153.01      3.26 o 
   8   8   9        0.01        0.48      0.38 o 
   9   8   9        2.76        2.76      0.50 o 
  10   8   9       11.64       16.34      2.18 o 
  11   8   9        7.43        6.17      1.13 o 
  -5   9   9       18.85       14.06      2.31 o 
  -4   9   9        9.93       11.73      1.67 o 
  -3   9   9       27.40       26.69      2.20 o 
  -2   9   9       30.59       36.99      3.10 o 
  -1   9   9        7.67       11.17      2.38 o 
   0   9   9        1.80       -0.15      1.24 o 
   1   9   9        2.01        1.80      0.80 o 
   2   9   9      160.61      153.71      3.04 o 
   3   9   9       15.45       16.99      1.35 o 
   4   9   9       90.92       99.48      3.74 o 
   5   9   9       74.21       71.84      2.56 o 
   6   9   9      262.30      239.56      4.88 o 
   7   9   9       31.72       28.77      1.47 o 
   8   9   9      125.66      121.60      3.23 o 
   9   9   9       60.53       61.40      1.98 o 
  10   9   9       12.05       12.87      0.87 o 
  -4  10   9       30.50       28.93      3.10 o 
  -3  10   9       22.18       20.51      2.65 o 
  -2  10   9       33.39       34.94      3.21 o 
  -1  10   9        1.86        3.22      1.57 o 
   0  10   9        7.17        6.27      3.95 o 
   1  10   9       72.14       73.62      3.73 o 
   2  10   9       13.77       14.08      1.13 o 
   3  10   9      119.14      126.81      3.52 o 
   4  10   9        7.65        8.44      1.79 o 
   5  10   9      107.72      109.47      3.17 o 
   6  10   9      166.21      166.16      3.96 o 
   7  10   9      233.44      226.73      4.75 o 
   8  10   9       33.22       33.90      1.73 o 
   9  10   9       40.78       40.28      2.47 o 
  10  10   9      147.57      152.09      4.73 o 
  -3  11   9      143.58      156.54      6.12 o 
  -2  11   9       46.52       48.84      3.83 o 
  -1  11   9        6.81        6.40      1.72 o 
   0  11   9        2.96        0.73      1.73 o 
   1  11   9        2.85        5.80      1.69 o 
   2  11   9       41.91       38.87      3.14 o 
   3  11   9        9.55        9.57      2.12 o 
   4  11   9      274.38      292.96      6.09 o 
   5  11   9       12.91        8.63      1.18 o 
   6  11   9       99.31       99.45      3.15 o 
   7  11   9        0.61        0.34      0.66 o 
   8  11   9       16.07       14.05      2.44 o 
   9  11   9      182.16      191.77      4.45 o 
  -1  12   9       53.23       56.92      3.81 o 
   0  12   9       27.47       26.14      4.38 o 
   1  12   9       56.73       62.55      6.46 o 
   2  12   9        7.87        8.83      3.08 o 
   3  12   9       64.34       64.78      3.88 o 
   4  12   9        5.83        7.60      1.24 o 
   5  12   9        0.11        0.10      0.92 o 
   6  12   9       29.70       26.82      2.33 o 
   7  12   9      274.74      274.36      5.88 o 
   2  13   9       45.81       48.58      5.97 o 
   3  13   9       94.98       89.20      6.79 o 
   4  13   9       55.31       63.89      4.87 o 
   5  13   9       22.88       19.89      1.94 o 
   0  -8  10      177.61      195.26      9.82 o 
   1  -8  10       22.64       20.37      3.81 o 
  -3  -7  10        0.62       -0.77      1.77 o 
  -2  -7  10        0.40        1.40      1.88 o 
  -1  -7  10        2.63        4.96      2.35 o 
   0  -7  10        8.31        0.77      1.20 o 
   1  -7  10       24.34       28.24      3.71 o 
   2  -7  10        9.70       10.23      1.87 o 
   3  -7  10       69.60       74.13      4.04 o 
   4  -7  10        3.64        3.72      1.56 o 
  -4  -6  10        1.14        1.06      0.67 o 
  -3  -6  10       45.74       50.95      3.05 o 
  -2  -6  10      109.53      107.71      6.57 o 
  -1  -6  10       27.98       22.67      3.58 o 
   0  -6  10       36.29       32.70      4.00 o 
   1  -6  10       61.25       61.57      4.09 o 
   2  -6  10       86.16       82.46      3.87 o 
   3  -6  10        5.41        4.43      1.46 o 
   4  -6  10       87.53       94.82      3.52 o 
   5  -6  10       22.93       22.81      2.09 o 
   6  -6  10       50.02       50.33      4.00 o 
  -6  -5  10        9.33       10.50      2.57 o 
  -5  -5  10      194.87      210.46      6.55 o 
  -4  -5  10       37.18       41.43      5.11 o 
  -3  -5  10       16.00       16.61      2.05 o 
  -2  -5  10        3.21        2.07      1.87 o 
  -1  -5  10        0.07       -0.73      1.36 o 
   0  -5  10       72.82       72.81      5.05 o 
   1  -5  10        1.17        2.06      0.99 o 
   2  -5  10       58.98       66.16      2.28 o 
   3  -5  10       29.75       29.78      1.83 o 
   4  -5  10       17.01       14.00      1.63 o 
   5  -5  10       18.11       17.94      1.86 o 
   6  -5  10        9.39        6.75      3.04 o 
   7  -5  10       14.04        9.19      1.91 o 
  -6  -4  10       59.69       64.45      3.42 o 
  -5  -4  10      105.06      108.60      4.36 o 
  -4  -4  10        0.09        0.68      0.92 o 
  -3  -4  10       80.44       70.65      5.24 o 
  -2  -4  10      293.54      294.47     11.22 o 
  -1  -4  10      288.18      288.46     10.88 o 
   0  -4  10       11.26        9.55      1.58 o 
   1  -4  10        6.06        7.24      0.93 o 
   2  -4  10      103.73      112.98      2.66 o 
   3  -4  10      127.65      125.32      2.88 o 
   4  -4  10       25.76       29.54      2.13 o 
   5  -4  10       76.77       78.97      3.08 o 
   6  -4  10        2.80        1.43      1.02 o 
   7  -4  10        1.31        0.61      0.92 o 
   8  -4  10       63.84       71.06      4.07 o 
  -7  -3  10        2.04        0.68      1.07 o 
  -6  -3  10       49.42       58.11      2.62 o 
  -5  -3  10       53.74       58.07      3.07 o 
  -4  -3  10       48.96       50.16      4.36 o 
  -3  -3  10       21.69       24.42      3.53 o 
  -2  -3  10       51.64       45.07      3.92 o 
  -1  -3  10       53.85       50.11      4.03 o 
   0  -3  10      167.37      169.72      3.57 o 
   1  -3  10        1.86        1.63      0.60 o 
   2  -3  10       85.79       90.61      2.29 o 
   3  -3  10        1.05        0.87      0.51 o 
   4  -3  10       21.85       18.19      1.45 o 
   5  -3  10      176.15      170.41      4.41 o 
   6  -3  10       25.15       28.76      2.69 o 
   7  -3  10        6.59        4.44      1.37 o 
   8  -3  10       31.79       38.04      4.91 o 
   9  -3  10       80.78       88.25      6.61 o 
  -7  -2  10      360.56      369.74      9.63 o 
  -6  -2  10       35.61       32.35      4.01 o 
  -5  -2  10        1.26        0.40      0.93 o 
  -4  -2  10      134.41      123.31      6.62 o 
  -3  -2  10        2.86        0.91      1.62 o 
  -2  -2  10      541.58      523.40     16.12 o 
  -1  -2  10       34.35       38.70      1.95 o 
   0  -2  10      165.14      157.90      3.46 o 
   1  -2  10       96.18       93.99      3.36 o 
   2  -2  10      386.38      392.88      5.61 o 
   3  -2  10        1.41        0.50      0.49 o 
   4  -2  10       29.27       27.75      1.63 o 
   5  -2  10        2.83        4.49      0.83 o 
   6  -2  10        0.27       -0.54      1.39 o 
   7  -2  10       23.47       25.02      3.68 o 
   8  -2  10      178.81      174.92      8.76 o 
   9  -2  10        2.75        0.86      2.15 o 
  10  -2  10       34.46       32.52      4.82 o 
  -7  -1  10        4.83        3.86      1.29 o 
  -6  -1  10       73.98       65.56      3.45 o 
  -5  -1  10       10.16       10.07      1.61 o 
  -4  -1  10      137.03      128.41      6.61 o 
  -3  -1  10      222.09      205.49      6.37 o 
  -2  -1  10       10.47        7.57      4.38 o 
  -1  -1  10      462.03      450.23      7.94 o 
   0  -1  10      198.16      203.75      3.54 o 
   1  -1  10       50.66       46.84      1.58 o 
   2  -1  10       86.23       93.93      2.18 o 
   3  -1  10       68.20       63.33      1.81 o 
   4  -1  10        0.48        0.25      0.43 o 
   5  -1  10        8.69        7.11      1.41 o 
   6  -1  10       70.80       68.09      3.26 o 
   7  -1  10      102.27       96.27      5.81 o 
   8  -1  10       49.32       47.51      4.95 o 
   9  -1  10       43.92       47.66      5.27 o 
  10  -1  10       26.08       25.13      4.14 o 
  -7   0  10      131.33      135.61      6.93 o 
  -6   0  10      140.72      151.69     10.00 o 
  -5   0  10       42.69       43.82      2.65 o 
  -4   0  10       36.00       32.96      2.22 o 
  -3   0  10       35.18       32.38      2.32 o 
  -2   0  10      585.78      572.77      9.61 o 
  -1   0  10      120.68      119.24      4.54 o 
   0   0  10      199.77      178.76      3.22 o 
   1   0  10      442.68      436.77      5.91 o 
   2   0  10      931.82      915.09     10.72 o 
   3   0  10        5.19        5.27      0.70 o 
   4   0  10      143.11      140.44      2.66 o 
   5   0  10        0.36        1.38      0.62 o 
   6   0  10      169.91      161.18      3.98 o 
   7   0  10        7.46        7.98      1.55 o 
   8   0  10       18.19       22.03      3.32 o 
   9   0  10       64.50       73.63      5.50 o 
  10   0  10        1.84       -1.45      1.62 o 
  11   0  10       14.68       16.59      3.66 o 
  -7   1  10       61.72       62.12      5.00 o 
  -6   1  10      216.13      225.77      6.81 o 
  -5   1  10       67.25       72.80      2.73 o 
  -4   1  10      157.25      155.96      4.02 o 
  -3   1  10        6.34        3.87      0.93 o 
  -2   1  10      136.94      133.46      3.57 o 
  -1   1  10      167.08      165.11      3.16 o 
   0   1  10      213.09      217.69      4.06 o 
   1   1  10        0.05       -0.27      0.44 o 
   2   1  10      156.01      153.84      2.78 o 
   3   1  10      554.71      535.52      6.77 o 
   4   1  10        6.08       11.81      0.93 o 
   5   1  10       33.87       35.56      1.34 o 
   6   1  10       98.04       96.87      2.82 o 
   7   1  10      247.48      263.43      5.37 o 
   8   1  10      100.89       98.66      3.99 o 
   9   1  10        2.04        3.22      1.44 o 
  10   1  10       32.22       34.42      3.09 o 
  11   1  10        0.28        0.52      1.44 o 
  -7   2  10        6.98        6.44      1.48 o 
  -6   2  10       35.42       39.40      2.77 o 
  -5   2  10       99.13      105.00      3.36 o 
  -4   2  10      192.43      194.71      5.34 o 
  -3   2  10        0.14        0.36      0.68 o 
  -2   2  10      729.04      741.20     10.42 o 
  -1   2  10        0.62        0.43      0.46 o 
   0   2  10       41.18       28.54      1.30 o 
   1   2  10        0.19       -0.27      0.46 o 
   2   2  10       61.46       54.55      1.54 o 
   3   2  10      148.69      146.43      2.61 o 
   4   2  10       68.12       71.76      2.03 o 
   5   2  10      131.79      120.57      1.92 o 
   6   2  10       74.15       66.85      1.98 o 
   7   2  10        0.08       -1.01      0.58 o 
   8   2  10        0.98        1.39      0.66 o 
   9   2  10       24.84       26.68      3.07 o 
  10   2  10        8.71        7.74      1.75 o 
  11   2  10       16.73       17.23      2.41 o 
  -7   3  10       58.85       64.85      2.85 o 
  -6   3  10      141.39      141.84      5.25 o 
  -5   3  10      106.84      110.68      3.50 o 
  -4   3  10       24.62       25.78      1.87 o 
  -3   3  10       73.30       79.88      2.82 o 
  -2   3  10      145.50      147.26      3.16 o 
  -1   3  10        0.08        0.23      0.34 o 
   0   3  10       78.99       78.22      1.94 o 
   1   3  10       87.92       86.44      2.01 o 
   2   3  10       10.64        8.76      0.71 o 
   3   3  10      813.35      747.56      9.98 o 
   4   3  10        0.05        0.14      0.44 o 
   5   3  10       48.09       43.59      1.08 o 
   6   3  10      385.28      385.60      6.77 o 
   7   3  10      330.22      321.69      7.80 o 
   8   3  10       64.80       71.04      3.33 o 
   9   3  10        1.95        0.79      1.71 o 
  10   3  10        1.13       -2.10      1.51 o 
  11   3  10      139.17      159.57      7.79 o 
  -7   4  10        0.42        0.86      0.82 o 
  -6   4  10       25.36       24.18      3.41 o 
  -5   4  10       24.83       25.66      1.93 o 
  -4   4  10       35.42       42.75      5.27 o 
  -3   4  10      167.21      160.34      4.98 o 
  -2   4  10      519.72      521.26      7.70 o 
  -1   4  10       48.80       34.36      1.24 o 
   0   4  10      148.36      117.19      2.15 o 
   1   4  10       42.62       41.16      1.20 o 
   2   4  10      324.69      312.76      4.38 o 
   3   4  10        3.05        3.90      0.73 o 
   4   4  10      158.34      153.63      3.04 o 
   5   4  10      409.93      412.61      7.33 o 
   6   4  10        4.07        2.53      0.76 o 
   7   4  10      160.55      146.79      3.42 o 
   8   4  10      106.54      109.74      3.99 o 
   9   4  10       73.80       76.77      3.76 o 
  10   4  10       55.18       62.32      2.77 o 
  -7   5  10        9.61        9.16      1.38 o 
  -6   5  10        1.07        1.99      0.84 o 
  -5   5  10       64.82       61.28      3.47 o 
  -4   5  10       46.38       45.57      2.88 o 
  -3   5  10       12.71       16.68      2.97 o 
  -2   5  10       17.11       14.17      3.55 o 
  -1   5  10      244.50      235.76      4.32 o 
   0   5  10      433.42      425.13      5.89 o 
   1   5  10       10.00       14.37      0.85 o 
   2   5  10        1.32        3.20      0.79 o 
   3   5  10     1053.62     1018.79     11.62 o 
   4   5  10       26.63       23.05      1.21 o 
   5   5  10        7.20        6.63      0.64 o 
   6   5  10      207.56      225.74      4.04 o 
   7   5  10      327.12      312.28      4.22 o 
   8   5  10       31.92       34.06      1.23 o 
   9   5  10       18.90       19.78      2.19 o 
  10   5  10       26.63       28.66      3.98 o 
  -6   6  10       61.41       51.13      5.50 o 
  -5   6  10       46.06       44.68      4.97 o 
  -4   6  10       16.91       11.93      2.80 o 
  -3   6  10      126.12      127.65      6.83 o 
  -2   6  10       12.39       13.04      1.84 o 
  -1   6  10      493.44      425.69      9.74 o 
   0   6  10        0.12        2.04      0.45 o 
   1   6  10       70.38       63.62      2.49 o 
   2   6  10      321.16      309.13      4.60 o 
   3   6  10       95.93       83.74      1.77 o 
   4   6  10      285.26      281.88      4.20 o 
   5   6  10      150.74      135.97      2.55 o 
   6   6  10      104.88       96.24      2.05 o 
   7   6  10       44.71       32.20      1.51 o 
   8   6  10       16.03       19.60      1.09 o 
   9   6  10      181.02      202.52      6.03 o 
  10   6  10        0.34       -0.33      1.22 o 
  11   6  10       43.89       44.57      1.80 o 
  -6   7  10       24.80       28.90      4.30 o 
  -5   7  10        1.99        2.09      1.79 o 
  -4   7  10      129.23      140.95      7.67 o 
  -3   7  10       70.26       71.95      5.38 o 
  -2   7  10        8.17       12.33      4.17 o 
  -1   7  10      225.38      226.03     11.19 o 
   0   7  10      527.20      494.23      7.90 o 
   1   7  10       19.78       22.47      1.33 o 
   2   7  10        0.33        0.19      0.33 o 
   3   7  10     1246.28     1206.79     12.18 o 
   4   7  10       12.70       13.19      0.94 o 
   5   7  10      133.97      125.67      3.19 o 
   6   7  10       10.36        7.09      0.83 o 
   7   7  10       85.26       83.09      2.88 o 
   8   7  10       29.64       26.35      1.55 o 
   9   7  10        0.12        1.29      0.56 o 
  10   7  10       36.15       37.20      1.66 o 
  11   7  10       65.03       69.14      2.40 o 
  -5   8  10        8.10        6.23      2.53 o 
  -4   8  10       10.24        4.63      2.31 o 
  -3   8  10       60.61       60.74      3.50 o 
  -2   8  10        9.44       11.71      1.96 o 
  -1   8  10      147.15      128.22      4.81 o 
   0   8  10        0.29        1.01      0.94 o 
   1   8  10       20.27       20.28      1.30 o 
   2   8  10       98.04       96.60      2.31 o 
   3   8  10       16.58       16.07      1.09 o 
   4   8  10      186.92      187.51      3.23 o 
   5   8  10        7.02        6.70      0.78 o 
   6   8  10      103.99       97.86      2.59 o 
   7   8  10        0.00        0.11      0.52 o 
   8   8  10        2.11        4.09      0.65 o 
   9   8  10        4.04        3.57      0.53 o 
  10   8  10        0.23       -0.01      0.63 o 
  11   8  10       63.81       61.45      2.52 o 
  -4   9  10       46.21       39.36      4.97 o 
  -3   9  10      238.99      255.35      7.64 o 
  -2   9  10        1.49        1.97      1.54 o 
  -1   9  10        2.51       -0.04      1.37 o 
   0   9  10        0.69        0.69      1.98 o 
   1   9  10       52.49       55.20      3.08 o 
   2   9  10        8.98        9.35      0.96 o 
   3   9  10      325.18      316.67      5.42 o 
   4   9  10      192.24      210.08      3.93 o 
   5   9  10       29.89       26.00      1.65 o 
   6   9  10       19.30       17.30      2.33 o 
   7   9  10       21.81       22.36      1.49 o 
   8   9  10       13.13       13.15      1.15 o 
   9   9  10        6.02        4.24      0.86 o 
  10   9  10       70.96       76.63      3.05 o 
  -3  10  10      276.10      307.99     21.22 o 
  -2  10  10      244.84      279.97      8.19 o 
  -1  10  10       20.49       19.93      2.56 o 
   0  10  10       44.97       46.25      3.52 o 
   1  10  10      165.68      181.03      5.98 o 
   2  10  10       13.13       14.26      1.30 o 
   3  10  10       16.68       16.27      1.40 o 
   4  10  10      133.29      131.55      4.16 o 
   5  10  10      131.31      130.04      3.54 o 
   6  10  10       52.23       49.54      2.13 o 
   7  10  10       12.35       12.83      1.31 o 
   8  10  10      441.14      463.30      7.71 o 
   9  10  10        6.71        6.17      0.81 o 
  10  10  10        0.30       -0.03      0.45 o 
  -2  11  10        0.77        1.23      2.12 o 
  -1  11  10        1.15        3.83      2.52 o 
   0  11  10        1.79        1.75      1.50 o 
   1  11  10      105.11      109.28      4.73 o 
   2  11  10       45.08       47.73      3.19 o 
   3  11  10        3.42        3.16      1.09 o 
   4  11  10      274.22      278.63      5.90 o 
   5  11  10       35.80       32.33      2.08 o 
   6  11  10       72.52       74.79      2.75 o 
   7  11  10      110.79      103.78      3.22 o 
   8  11  10        8.35        7.56      1.08 o 
   9  11  10       12.68       12.98      1.29 o 
  -1  12  10       52.18       58.69      3.99 o 
   0  12  10        0.72        2.81      1.54 o 
   1  12  10       63.71       68.58      6.76 o 
   2  12  10       21.71       23.37      4.46 o 
   3  12  10       82.89       88.56      4.33 o 
   4  12  10       32.74       34.51      3.16 o 
   5  12  10      103.11      101.40      5.39 o 
   6  12  10       52.68       61.76      2.71 o 
   7  12  10       43.76       44.67      2.45 o 
   2  13  10        4.58        0.46      2.84 o 
   3  13  10       42.55       51.96      6.15 o 
   4  13  10       29.99       31.10      5.74 o 
   5  13  10       17.61       12.99      1.61 o 
  -1  -7  11        9.74       10.70      2.76 o 
   0  -7  11       10.53       12.39      2.97 o 
   1  -7  11       56.80       53.75      4.92 o 
   2  -7  11      100.50       97.74      4.62 o 
   3  -7  11        2.52        3.16      1.47 o 
  -3  -6  11       18.20       13.65      3.15 o 
  -2  -6  11        3.97        3.25      1.99 o 
  -1  -6  11      223.84      217.81      9.90 o 
   0  -6  11      119.03      118.17      6.96 o 
   1  -6  11       12.50       17.62      3.16 o 
   2  -6  11        9.29       11.32      1.88 o 
   3  -6  11       72.22       73.41      3.87 o 
   4  -6  11       31.04       39.63      2.50 o 
   5  -6  11        0.01        0.87      1.06 o 
  -5  -5  11       61.16       64.30      5.45 o 
  -4  -5  11       38.51       42.33      4.96 o 
  -3  -5  11        9.01        8.05      2.51 o 
  -2  -5  11       28.84       25.25      3.81 o 
  -1  -5  11      180.46      161.63      8.16 o 
   0  -5  11      209.70      224.68      9.81 o 
   1  -5  11       10.98       12.82      1.86 o 
   2  -5  11       25.42       23.53      3.13 o 
   3  -5  11       34.69       34.25      2.51 o 
   4  -5  11        2.47        2.36      1.10 o 
   5  -5  11      144.00      149.40      4.54 o 
   6  -5  11        0.06        1.04      1.06 o 
   7  -5  11        0.73        1.33      1.11 o 
  -5  -4  11        0.19       -1.95      1.41 o 
  -4  -4  11       51.12       47.15      5.09 o 
  -3  -4  11        0.51       -1.08      1.63 o 
  -2  -4  11      250.46      251.96     10.54 o 
  -1  -4  11      118.08      118.21      6.74 o 
   0  -4  11       71.97       69.90      4.99 o 
   1  -4  11       45.45       50.39      4.30 o 
   2  -4  11       13.61       12.07      1.16 o 
   3  -4  11      134.72      138.41      4.92 o 
   4  -4  11        2.14        2.77      0.87 o 
   5  -4  11        2.26        2.03      1.07 o 
   6  -4  11       17.07       18.56      1.94 o 
   7  -4  11      149.13      145.48      4.59 o 
   8  -4  11        9.48        7.94      3.04 o 
  -6  -3  11        0.11       -1.81      1.57 o 
  -5  -3  11       63.30       70.53      5.53 o 
  -4  -3  11       10.83        6.86      2.52 o 
  -3  -3  11      119.71      118.23      6.78 o 
  -2  -3  11       31.78       25.46      3.55 o 
  -1  -3  11      209.39      227.82      9.40 o 
   0  -3  11       68.19       65.90      3.08 o 
   1  -3  11       12.68       12.63      1.28 o 
   2  -3  11       55.93       59.26      2.62 o 
   3  -3  11      120.15      123.12      3.19 o 
   4  -3  11       31.20       27.39      1.73 o 
   5  -3  11      249.93      256.60      5.85 o 
   6  -3  11        7.90        9.56      1.84 o 
   7  -3  11        1.02       -0.25      1.25 o 
   8  -3  11       56.07       57.37      3.61 o 
   9  -3  11      133.75      134.35      8.35 o 
  -6  -2  11       17.87       16.53      3.41 o 
  -5  -2  11        7.98       10.69      2.83 o 
  -4  -2  11       35.38       29.69      3.90 o 
  -3  -2  11       54.34       50.94      4.38 o 
  -2  -2  11       49.90       49.79      4.08 o 
  -1  -2  11      279.30      275.15     13.71 o 
   0  -2  11       93.02       94.50      2.65 o 
   1  -2  11       36.46       35.68      1.59 o 
   2  -2  11        0.05        1.27      0.76 o 
   3  -2  11       57.99       60.87      2.16 o 
   4  -2  11        6.33        8.14      1.12 o 
   5  -2  11       20.90       22.92      2.27 o 
   6  -2  11       34.08       39.19      5.78 o 
   7  -2  11      174.70      171.01      5.78 o 
   8  -2  11        0.02       -1.11      1.20 o 
   9  -2  11       97.46       91.09      6.63 o 
  -7  -1  11      156.46      171.12      8.04 o 
  -6  -1  11        2.90        3.69      2.06 o 
  -5  -1  11       57.78       62.32      5.10 o 
  -4  -1  11       18.94       22.18      3.36 o 
  -3  -1  11      354.26      347.58     12.31 o 
  -2  -1  11       47.85       47.87      2.77 o 
  -1  -1  11       14.11        9.98      1.23 o 
   0  -1  11       33.08       35.18      1.61 o 
   1  -1  11        7.26        6.78      0.86 o 
   2  -1  11      440.79      429.19      6.03 o 
   3  -1  11      113.60      106.35      2.79 o 
   4  -1  11      110.19      104.78      2.77 o 
   5  -1  11      828.93      786.80     12.40 o 
   6  -1  11        0.91        2.33      1.21 o 
   7  -1  11        6.80        5.22      1.47 o 
   8  -1  11       39.23       41.04      3.80 o 
   9  -1  11       70.37       84.12      9.91 o 
  10  -1  11       35.19       32.35      3.79 o 
  -7   0  11       13.16       11.07      2.77 o 
  -6   0  11       63.01       60.41      3.41 o 
  -5   0  11        4.88        4.84      2.09 o 
  -4   0  11       32.58       28.74      3.69 o 
  -3   0  11      295.09      294.89     10.93 o 
  -2   0  11       62.54       61.64      3.01 o 
  -1   0  11      215.56      215.13      5.22 o 
   0   0  11      295.28      285.08      5.11 o 
   1   0  11      166.73      166.21      3.13 o 
   2   0  11       27.19       28.48      1.36 o 
   3   0  11      122.16      123.23      2.58 o 
   4   0  11      372.71      356.76      5.17 o 
   5   0  11        0.61        0.77      0.82 o 
   6   0  11        2.19        1.56      1.36 o 
   7   0  11      125.09      124.15      5.26 o 
   8   0  11        0.23        0.62      1.18 o 
   9   0  11       76.86       75.54      3.90 o 
  10   0  11       22.24       24.47      2.78 o 
  -7   1  11       15.60       14.09      4.72 o 
  -6   1  11        0.67        1.15      0.96 o 
  -5   1  11       14.39       12.20      1.84 o 
  -4   1  11        0.13        1.03      1.06 o 
  -3   1  11       11.17       13.44      2.60 o 
  -2   1  11       23.67       19.44      2.02 o 
  -1   1  11      293.81      282.24      5.73 o 
   0   1  11       41.21       33.52      1.38 o 
   1   1  11       82.93       75.12      2.01 o 
   2   1  11      186.48      183.07      3.24 o 
   3   1  11      296.23      296.25      4.43 o 
   4   1  11       80.16       77.35      1.92 o 
   5   1  11      491.21      502.03      7.65 o 
   6   1  11       44.82       48.08      1.87 o 
   7   1  11       40.22       39.11      2.87 o 
   8   1  11       23.81       26.48      2.50 o 
   9   1  11        2.91        2.41      1.37 o 
  10   1  11        1.45       -0.10      1.38 o 
  11   1  11        0.05        1.30      1.50 o 
  -7   2  11       51.53       51.89      3.24 o 
  -6   2  11       66.51       65.73      3.09 o 
  -5   2  11       51.40       56.52      3.18 o 
  -4   2  11        1.86        2.11      1.22 o 
  -3   2  11       99.46       99.41      3.92 o 
  -2   2  11      120.24      114.84      4.05 o 
  -1   2  11      116.00      116.89      3.34 o 
   0   2  11       10.71       10.40      1.24 o 
   1   2  11       26.27       34.33      1.38 o 
   2   2  11        0.74        0.36      0.41 o 
   3   2  11      330.93      318.33      4.61 o 
   4   2  11       89.12       78.42      2.79 o 
   5   2  11       56.95       56.95      2.09 o 
   6   2  11       13.42       16.03      1.34 o 
   7   2  11      192.97      187.44      5.20 o 
   8   2  11        0.73        0.37      1.22 o 
   9   2  11        0.76        0.48      1.20 o 
  10   2  11      138.76      142.59      7.43 o 
  11   2  11       15.43       14.87      3.36 o 
  -7   3  11       21.77       25.04      3.20 o 
  -6   3  11        3.09        4.48      1.52 o 
  -5   3  11        9.69        9.39      1.73 o 
  -4   3  11       20.30       19.16      2.18 o 
  -3   3  11       59.52       56.29      3.05 o 
  -2   3  11       19.00       20.18      2.05 o 
  -1   3  11     1121.73     1105.41     14.07 o 
   0   3  11       97.39       78.24      2.00 o 
   1   3  11      278.86      276.59      4.18 o 
   2   3  11       93.23       98.45      2.36 o 
   3   3  11       76.21       78.62      1.97 o 
   4   3  11      504.13      473.29      7.86 o 
   5   3  11       89.44       88.65      2.61 o 
   6   3  11      300.17      311.04      7.66 o 
   7   3  11       45.91       47.30      2.38 o 
   8   3  11       54.98       55.05      3.04 o 
   9   3  11      130.95      125.87      4.64 o 
  10   3  11        5.53        9.57      1.89 o 
  11   3  11       29.59       29.90      2.91 o 
  -6   4  11        2.24        2.93      1.34 o 
  -5   4  11       10.07       12.32      3.27 o 
  -4   4  11        6.28       11.19      1.79 o 
  -3   4  11      114.51      115.91      4.26 o 
  -2   4  11        1.96        3.70      1.16 o 
  -1   4  11      129.29      120.92      3.43 o 
   0   4  11        1.00       -0.74      0.43 o 
   1   4  11        0.96        0.70      0.71 o 
   2   4  11       36.92       35.30      1.59 o 
   3   4  11      473.26      455.02      6.08 o 
   4   4  11        2.56        3.14      0.57 o 
   5   4  11        4.53        7.14      1.01 o 
   6   4  11        1.62        1.04      0.67 o 
   7   4  11      729.13      710.72     14.65 o 
   8   4  11        1.23       -0.02      1.76 o 
   9   4  11        2.05        3.82      1.51 o 
  10   4  11      453.73      433.79      8.19 o 
  11   4  11        0.75        7.42      2.63 o 
  -6   5  11        0.13        1.58      1.98 o 
  -5   5  11       92.37      103.58      6.56 o 
  -4   5  11       86.15       90.83      5.86 o 
  -3   5  11       18.02       13.15      2.95 o 
  -2   5  11       53.54       54.87      4.43 o 
  -1   5  11      284.20      267.13      5.70 o 
   0   5  11        8.26        3.16      0.76 o 
   1   5  11        9.28       10.50      1.06 o 
   2   5  11       42.97       50.84      2.32 o 
   3   5  11      655.86      623.88      8.84 o 
   4   5  11       62.25       59.54      1.72 o 
   5   5  11      235.49      218.24      4.38 o 
   6   5  11      156.72      154.19      3.30 o 
   7   5  11       23.62       24.47      1.87 o 
   8   5  11       27.41       25.76      1.01 o 
   9   5  11      252.85      247.80      5.51 o 
  10   5  11      239.24      262.34     10.60 o 
  11   5  11        0.16       -2.20      2.17 o 
  -6   6  11        9.71       12.21      3.18 o 
  -5   6  11       15.78       21.60      3.82 o 
  -4   6  11       64.35       85.77      6.02 o 
  -3   6  11      281.17      263.70     10.61 o 
  -2   6  11       41.94       44.68      4.76 o 
  -1   6  11        2.10        2.23      1.39 o 
   0   6  11      119.49      129.04      3.12 o 
   1   6  11      261.88      243.91      5.18 o 
   2   6  11        1.25        1.89      0.76 o 
   3   6  11      190.47      168.99      3.56 o 
   4   6  11      162.63      162.61      3.40 o 
   5   6  11        6.25        6.93      0.97 o 
   6   6  11        0.02       -0.59      0.67 o 
   7   6  11      474.19      469.50      6.67 o 
   8   6  11      120.85      129.77      2.45 o 
   9   6  11       67.78       69.25      5.30 o 
  10   6  11      261.14      268.28     10.63 o 
  -5   7  11       82.38       85.61      6.36 o 
  -4   7  11      103.43      112.24      6.95 o 
  -3   7  11        4.73        1.63      2.06 o 
  -2   7  11       87.16       74.06      3.64 o 
  -1   7  11       33.43       28.97      2.70 o 
   0   7  11        0.46        1.37      0.93 o 
   1   7  11       14.82       14.82      1.12 o 
   2   7  11       31.11       33.77      1.44 o 
   3   7  11      589.04      553.78      9.60 o 
   4   7  11      452.68      450.45      8.18 o 
   5   7  11      201.90      195.42      5.49 o 
   6   7  11       17.81       18.19      1.61 o 
   7   7  11        0.46       -0.61      0.97 o 
   8   7  11       86.28       85.73      2.81 o 
   9   7  11        0.34       -1.39      1.63 o 
  10   7  11       68.51       61.74      2.10 o 
  11   7  11       17.23       21.25      1.54 o 
  -5   8  11       50.57       45.76      5.59 o 
  -4   8  11       46.77       49.76      5.49 o 
  -3   8  11        0.15        1.01      2.07 o 
  -2   8  11       88.92       89.82      4.20 o 
  -1   8  11        0.06        1.03      1.40 o 
   0   8  11        3.64        9.64      1.91 o 
   1   8  11       71.07       66.70      2.32 o 
   2   8  11       35.90       37.17      2.33 o 
   3   8  11        0.18       -0.29      0.56 o 
   4   8  11      343.04      337.22      4.87 o 
   5   8  11        8.12        6.38      0.86 o 
   6   8  11       13.42       13.58      1.15 o 
   7   8  11       42.37       36.76      1.58 o 
   8   8  11      178.17      182.20      3.68 o 
   9   8  11       77.74       80.06      2.74 o 
  10   8  11        1.29        1.97      0.71 o 
  -4   9  11       11.41       17.83      3.66 o 
  -3   9  11       45.38       44.22      5.24 o 
  -2   9  11       92.53      101.64      5.29 o 
  -1   9  11       64.12       68.25      3.82 o 
   0   9  11        8.95       10.23      3.09 o 
   1   9  11        4.76        3.75      1.06 o 
   2   9  11      312.20      331.62      5.15 o 
   3   9  11       33.70       31.50      1.72 o 
   4   9  11      102.01      103.87      3.43 o 
   5   9  11       37.16       33.69      1.76 o 
   6   9  11       29.15       33.20      1.77 o 
   7   9  11       12.90       13.75      1.22 o 
   8   9  11      163.38      165.15      6.39 o 
   9   9  11        0.35        0.70      0.76 o 
  10   9  11       61.10       59.85      5.99 o 
  -3  10  11       95.23      109.38      5.08 o 
  -2  10  11       21.95       22.53      2.84 o 
  -1  10  11        3.30        2.73      1.62 o 
   0  10  11        7.24        8.66      2.03 o 
   1  10  11        1.02        1.35      1.55 o 
   2  10  11        2.23        2.41      0.88 o 
   3  10  11       49.92       54.40      2.13 o 
   4  10  11      165.29      165.54      4.15 o 
   5  10  11       18.39       18.71      2.46 o 
   6  10  11        7.94        9.61      1.16 o 
   7  10  11       66.64       67.19      2.44 o 
   8  10  11      327.65      330.73     10.38 o 
   9  10  11        0.29        0.82      0.52 o 
  -2  11  11       21.90       24.55      2.99 o 
  -1  11  11       43.54       44.86      8.15 o 
   0  11  11       17.59       14.95      2.38 o 
   1  11  11       51.23       62.62      3.93 o 
   2  11  11      216.77      230.47      8.58 o 
   3  11  11       10.13       10.34      1.38 o 
   4  11  11        0.83        1.18      0.77 o 
   5  11  11        7.40        5.04      1.11 o 
   6  11  11       81.15       80.33      2.86 o 
   7  11  11       40.07       40.18      2.08 o 
   8  11  11       34.31       35.64      2.00 o 
   0  12  11       10.89       11.37      2.23 o 
   1  12  11       95.17      106.05      7.53 o 
   2  12  11       26.74       34.56      5.00 o 
   3  12  11        7.74        7.74      1.74 o 
   4  12  11      136.39      144.18      4.24 o 
   5  12  11        6.55        8.12      1.94 o 
   6  12  11       15.98       18.96      2.01 o 
   7  12  11       54.40       53.33      2.51 o 
  -2  -6  12        0.01        1.51      1.94 o 
  -1  -6  12      128.86      119.60      7.33 o 
   0  -6  12       16.23       15.59      3.17 o 
   1  -6  12       46.41       42.49      4.92 o 
   2  -6  12        5.30        5.68      2.22 o 
   3  -6  12       43.47       36.78      3.29 o 
   4  -6  12        0.22        0.76      1.26 o 
  -3  -5  12       23.86       20.04      3.85 o 
  -2  -5  12       10.98        6.76      2.68 o 
  -1  -5  12        0.92        2.30      1.90 o 
   0  -5  12       28.83       19.17      3.44 o 
   1  -5  12       27.34       31.65      4.21 o 
   2  -5  12       17.21       15.08      3.17 o 
   3  -5  12      106.40      105.14      4.77 o 
   4  -5  12      117.21      125.97      3.57 o 
   5  -5  12       21.27       21.38      1.85 o 
   6  -5  12        5.36        4.88      1.59 o 
  -4  -4  12       12.03       10.42      2.86 o 
  -3  -4  12       11.54        8.05      2.63 o 
  -2  -4  12       73.29       75.71      5.77 o 
  -1  -4  12      134.71      134.72      7.47 o 
   0  -4  12      111.21      104.31      6.25 o 
   1  -4  12       41.25       44.03      4.10 o 
   2  -4  12        5.97        6.46      1.32 o 
   3  -4  12       29.15       30.66      3.19 o 
   4  -4  12       14.36       12.81      1.67 o 
   5  -4  12       51.14       51.19      3.01 o 
   6  -4  12        4.12        2.48      1.57 o 
   7  -4  12       30.21       31.20      3.11 o 
  -5  -3  12        4.48        3.15      2.19 o 
  -4  -3  12       20.20       19.75      3.57 o 
  -3  -3  12       28.28       28.50      4.00 o 
  -2  -3  12       19.05       19.18      3.31 o 
  -1  -3  12       20.89       19.70      3.34 o 
   0  -3  12        9.62       10.22      2.46 o 
   1  -3  12        2.46        1.84      1.03 o 
   2  -3  12        1.62        2.79      1.15 o 
   3  -3  12      100.96       99.50      3.31 o 
   4  -3  12      153.62      152.36      6.11 o 
   5  -3  12       12.66       12.91      1.67 o 
   6  -3  12       33.90       37.63      3.17 o 
   7  -3  12       10.97       14.87      2.27 o 
   8  -3  12       74.70       83.01      4.45 o 
  -5  -2  12       71.60       80.99      5.91 o 
  -4  -2  12       18.23       16.24      3.25 o 
  -3  -2  12        7.65        8.38      2.47 o 
  -2  -2  12       49.03       41.47      4.46 o 
  -1  -2  12       94.67      105.07      6.00 o 
   0  -2  12        0.98        1.02      0.96 o 
   1  -2  12        8.00        9.15      1.18 o 
   2  -2  12        5.53        7.83      1.15 o 
   3  -2  12       17.97       17.25      1.45 o 
   4  -2  12        5.41        3.68      1.12 o 
   5  -2  12        6.57        6.50      1.35 o 
   6  -2  12       34.06       32.92      2.89 o 
   7  -2  12        0.61        0.79      1.44 o 
   8  -2  12       10.42        9.49      3.50 o 
   9  -2  12       96.24       89.42      4.63 o 
  -6  -1  12      127.79      126.95      7.73 o 
  -5  -1  12        0.42       -1.90      1.55 o 
  -4  -1  12        8.82        9.24      2.67 o 
  -3  -1  12        2.09        0.51      1.65 o 
  -2  -1  12      293.56      291.91     11.04 o 
  -1  -1  12       20.34       16.64      2.01 o 
   0  -1  12      283.53      281.85      8.21 o 
   1  -1  12        7.57        7.47      1.08 o 
   2  -1  12       29.91       31.42      1.80 o 
   3  -1  12       70.99       65.53      2.29 o 
   4  -1  12      158.36      168.50      4.25 o 
   5  -1  12       67.18       66.34      2.71 o 
   6  -1  12        1.05        0.11      0.91 o 
   7  -1  12       73.90       74.17      3.79 o 
   8  -1  12      123.54      127.96      8.30 o 
   9  -1  12        2.55        2.09      2.13 o 
  -6   0  12        3.75        3.87      2.25 o 
  -5   0  12      129.84      135.20      7.47 o 
  -4   0  12        8.55        9.44      2.55 o 
  -3   0  12        0.40       -0.13      2.07 o 
  -2   0  12        1.90        1.34      1.75 o 
  -1   0  12       37.88       40.85      3.18 o 
   0   0  12        3.89        4.32      0.94 o 
   1   0  12      100.85       98.79      2.48 o 
   2   0  12       16.20       12.44      1.22 o 
   3   0  12       54.18       51.30      1.98 o 
   4   0  12        0.26        1.10      0.76 o 
   5   0  12      169.31      165.38      4.58 o 
   6   0  12      225.70      222.44      5.16 o 
   7   0  12        1.08        0.90      0.96 o 
   8   0  12      127.90      133.55      5.07 o 
   9   0  12      146.03      137.78      7.67 o 
  10   0  12       17.44       19.74      2.71 o 
  -6   1  12       24.96       34.37      4.52 o 
  -5   1  12       19.86       18.60      3.19 o 
  -4   1  12        0.41        0.67      1.14 o 
  -3   1  12       24.12       29.51      6.82 o 
  -2   1  12       30.35       33.87      3.87 o 
  -1   1  12       11.79       12.21      1.41 o 
   0   1  12       83.39       78.33      3.23 o 
   1   1  12       14.31       16.51      1.16 o 
   2   1  12      101.97      107.81      2.46 o 
   3   1  12       84.25       83.96      2.42 o 
   4   1  12      433.89      433.03      6.79 o 
   5   1  12       33.55       30.02      3.00 o 
   6   1  12       39.28       34.13      2.18 o 
   7   1  12        1.18        1.90      1.01 o 
   8   1  12       14.70        9.69      1.51 o 
   9   1  12       42.71       41.70      3.34 o 
  10   1  12       27.40       29.61      3.00 o 
  -6   2  12        0.40        0.30      1.46 o 
  -5   2  12       84.40       96.91      5.90 o 
  -4   2  12        4.09        4.36      1.39 o 
  -3   2  12      151.23      163.49      5.36 o 
  -2   2  12        4.49        3.77      1.33 o 
  -1   2  12      257.83      250.77      5.49 o 
   0   2  12      263.74      261.07      4.25 o 
   1   2  12       42.87       43.20      1.55 o 
   2   2  12      145.77      126.31      2.66 o 
   3   2  12      181.82      185.15      3.31 o 
   4   2  12       22.24       17.68      1.28 o 
   5   2  12       51.48       58.64      2.01 o 
   6   2  12       78.90       84.03      2.89 o 
   7   2  12       53.28       57.10      6.41 o 
   8   2  12       98.33      103.12      4.33 o 
   9   2  12       74.58       73.72      3.84 o 
  10   2  12       45.75       49.41      3.67 o 
  11   2  12        6.03        5.92      1.92 o 
  -6   3  12      137.28      146.89     15.91 o 
  -5   3  12       56.10       55.14      7.03 o 
  -4   3  12        0.00       -0.15      1.05 o 
  -3   3  12       91.11       98.88      9.36 o 
  -2   3  12        7.51        4.69      1.42 o 
  -1   3  12       50.67       53.85      2.60 o 
   0   3  12       16.52       11.26      1.08 o 
   1   3  12       11.73        6.25      0.92 o 
   2   3  12       18.61       15.66      1.24 o 
   3   3  12      259.25      260.56      4.17 o 
   4   3  12      782.78      780.74     10.69 o 
   5   3  12        0.95        2.02      0.79 o 
   6   3  12       32.00       31.63      1.90 o 
   7   3  12        1.29        1.18      1.69 o 
   8   3  12       38.70       34.37      2.82 o 
   9   3  12       14.60       13.62      2.30 o 
  10   3  12        0.81        0.06      1.42 o 
  11   3  12        2.13        1.28      3.78 o 
  -6   4  12        6.21        5.85      1.57 o 
  -5   4  12       14.50       18.29      5.40 o 
  -4   4  12        8.67       12.62      1.92 o 
  -3   4  12       86.87       92.93      8.20 o 
  -2   4  12        2.60        0.53      1.92 o 
  -1   4  12      263.85      243.53     10.11 o 
   0   4  12       27.78       27.39      1.67 o 
   1   4  12       15.64       13.57      1.22 o 
   2   4  12        2.89        1.69      0.61 o 
   3   4  12      130.77      132.30      2.76 o 
   4   4  12      137.52      118.66      2.94 o 
   5   4  12       56.76       57.63      2.77 o 
   6   4  12       58.77       55.28      2.04 o 
   7   4  12       30.44       24.31      2.34 o 
   8   4  12       49.68       50.77      3.19 o 
   9   4  12       12.76       14.10      2.08 o 
  10   4  12       70.61       72.69      3.14 o 
  11   4  12      189.00      193.64      5.22 o 
  -6   5  12       36.34       38.13      5.04 o 
  -5   5  12        5.35        8.36      2.75 o 
  -4   5  12       17.95       14.92      3.20 o 
  -3   5  12        0.25        1.67      2.14 o 
  -2   5  12       94.68       96.01      5.95 o 
  -1   5  12       49.83       48.10      3.11 o 
   0   5  12      166.01      146.32      3.55 o 
   1   5  12       37.50       43.25      1.92 o 
   2   5  12       25.69       21.17      1.46 o 
   3   5  12       65.79       68.34      2.20 o 
   4   5  12      232.59      208.05      4.12 o 
   5   5  12        5.07        6.47      0.94 o 
   6   5  12        6.37        2.82      1.10 o 
   7   5  12       35.58       34.45      2.23 o 
   8   5  12      297.55      309.41      4.85 o 
   9   5  12       74.35       75.27      3.06 o 
  10   5  12        1.66        2.13      1.61 o 
  11   5  12       59.07       52.32      5.67 o 
  -5   6  12       11.32       17.77      3.60 o 
  -4   6  12       21.90       20.53      3.83 o 
  -3   6  12        1.65        6.24      2.56 o 
  -2   6  12       13.81       11.62      2.87 o 
  -1   6  12      147.97      143.47      5.13 o 
   0   6  12       26.95       28.56      2.07 o 
   1   6  12       47.67       41.69      1.98 o 
   2   6  12       14.35       13.78      1.54 o 
   3   6  12       33.44       33.66      2.16 o 
   4   6  12      114.50      104.88      3.30 o 
   5   6  12        6.30        3.91      1.16 o 
   6   6  12      106.78      105.96      3.33 o 
   7   6  12       54.35       45.20      1.73 o 
   8   6  12        5.72        4.70      1.01 o 
   9   6  12      145.97      144.71      5.10 o 
  10   6  12       48.83       55.65      5.53 o 
  11   6  12      108.56      119.23      7.21 o 
  -5   7  12        8.73       11.49      3.23 o 
  -4   7  12        0.77        2.50      2.17 o 
  -3   7  12       43.33       52.04      5.45 o 
  -2   7  12      199.93      207.34      9.52 o 
  -1   7  12       79.86       78.29      3.81 o 
   0   7  12      116.59       97.70      4.78 o 
   1   7  12       14.20       16.39      1.36 o 
   2   7  12      304.61      305.19      6.50 o 
   3   7  12       63.64       62.78      2.66 o 
   4   7  12       32.03       36.13      2.19 o 
   5   7  12        0.63        0.59      1.21 o 
   6   7  12       25.84       28.44      2.24 o 
   7   7  12        6.57        5.12      0.81 o 
   8   7  12       55.25       54.59      2.51 o 
   9   7  12        6.26        5.43      1.45 o 
  10   7  12       14.01       10.57      3.15 o 
  11   7  12       13.79        9.84      1.26 o 
  -4   8  12       27.91       35.17      4.98 o 
  -3   8  12       13.14       17.70      3.60 o 
  -2   8  12        0.04        1.58      1.55 o 
  -1   8  12       14.43       16.69      2.36 o 
   0   8  12      108.61      107.28      4.54 o 
   1   8  12        6.26        8.44      2.14 o 
   2   8  12       51.19       56.63      2.18 o 
   3   8  12       27.65       20.46      1.46 o 
   4   8  12        6.56        4.87      1.04 o 
   5   8  12       18.96       15.72      1.30 o 
   6   8  12        8.49        6.93      0.85 o 
   7   8  12       64.79       62.52      2.11 o 
   8   8  12       96.97       94.14      2.75 o 
   9   8  12      246.56      254.53      4.12 o 
  10   8  12       58.14       62.57      2.32 o 
  -3   9  12       15.47       18.86      3.82 o 
  -2   9  12      227.59      253.12      7.75 o 
  -1   9  12       47.44       46.58      3.67 o 
   0   9  12       28.15       25.21      2.85 o 
   1   9  12       10.50       10.16      1.46 o 
   2   9  12       20.64       18.87      1.45 o 
   3   9  12       20.33       24.28      1.62 o 
   4   9  12        3.49        2.70      0.75 o 
   5   9  12        4.00        5.02      0.82 o 
   6   9  12        3.40        3.99      0.81 o 
   7   9  12        2.47        3.34      0.72 o 
   8   9  12       31.71       34.10      2.91 o 
   9   9  12      121.47      128.73      2.82 o 
  10   9  12        4.57        4.79      1.00 o 
  -2  10  12       34.88       42.65      5.09 o 
  -1  10  12       42.63       44.69      3.76 o 
   0  10  12        4.46        4.82      2.64 o 
   1  10  12       23.00       20.59      2.71 o 
   2  10  12       30.00       29.94      2.30 o 
   3  10  12        6.15        4.80      0.94 o 
   4  10  12       67.69       68.39      2.34 o 
   5  10  12      140.37      143.29      3.85 o 
   6  10  12       34.92       31.58      2.00 o 
   7  10  12       32.72       32.05      2.86 o 
   8  10  12       84.28       80.97      2.63 o 
   9  10  12       30.16       31.42      1.50 o 
  -1  11  12        9.89       11.78      2.31 o 
   0  11  12        1.79        3.16      1.72 o 
   1  11  12        1.69        3.26      2.85 o 
   2  11  12        0.60        0.58      0.87 o 
   3  11  12        4.90        5.14      1.21 o 
   4  11  12       71.14       68.94      2.78 o 
   5  11  12       72.08       75.88      2.88 o 
   6  11  12        8.65        6.99      1.16 o 
   7  11  12        0.02       -0.49      0.64 o 
   8  11  12      149.97      161.26      4.10 o 
   1  12  12       10.71       12.16      2.35 o 
   2  12  12       13.62        9.72      3.43 o 
   3  12  12       21.17       22.05      3.14 o 
   4  12  12       18.69       17.79      1.79 o 
   5  12  12       41.14       40.08      2.54 o 
   6  12  12       68.81       69.18      2.92 o 
  -2  -5  13        2.13        0.11      2.00 o 
  -1  -5  13       62.14       59.47      5.31 o 
   0  -5  13       40.04       33.05      4.44 o 
   1  -5  13        0.86       -0.37      1.97 o 
   2  -5  13       25.01       22.91      3.84 o 
   3  -5  13       88.02       82.62      6.24 o 
   4  -5  13        3.63        2.12      1.33 o 
  -3  -4  13       24.26       27.12      4.24 o 
  -2  -4  13        1.51        4.12      2.45 o 
  -1  -4  13       44.42       36.24      4.64 o 
   0  -4  13      181.93      183.24      8.96 o 
   1  -4  13       29.10       19.39      3.40 o 
   2  -4  13        0.57        2.44      2.83 o 
   3  -4  13        3.64        4.46      1.36 o 
   4  -4  13        1.82        0.49      1.15 o 
   5  -4  13       38.26       36.31      2.67 o 
   6  -4  13       10.64        7.66      1.61 o 
  -4  -3  13       43.48       45.65      5.35 o 
  -3  -3  13        2.88        5.87      2.36 o 
  -2  -3  13        1.10       -0.89      1.77 o 
  -1  -3  13       19.12       16.58      3.27 o 
   0  -3  13       36.53       31.71      4.07 o 
   1  -3  13        8.03        7.35      1.40 o 
   2  -3  13        8.82       11.29      2.46 o 
   3  -3  13       43.41       50.79      2.65 o 
   4  -3  13        0.49        3.12      1.24 o 
   5  -3  13       11.18       13.45      2.16 o 
   6  -3  13       48.81       47.10      4.74 o 
   7  -3  13        0.26       -0.94      1.14 o 
  -4  -2  13        4.10        4.83      2.37 o 
  -3  -2  13        0.03       -2.27      1.54 o 
  -2  -2  13       46.44       43.75      4.75 o 
  -1  -2  13      118.05      106.01      6.40 o 
   0  -2  13       10.77       13.32      1.98 o 
   1  -2  13       45.50       46.29      2.84 o 
   2  -2  13        0.01        1.03      0.99 o 
   3  -2  13       12.09       11.38      1.50 o 
   4  -2  13       20.54       19.99      2.25 o 
   5  -2  13        3.47        2.36      1.23 o 
   6  -2  13       32.63       29.76      3.89 o 
   7  -2  13       10.56       11.16      1.72 o 
   8  -2  13      112.00      116.08      5.11 o 
  -5  -1  13       14.90       11.38      2.94 o 
  -4  -1  13      101.59       99.14      6.42 o 
  -3  -1  13       24.07       27.80      4.00 o 
  -2  -1  13      138.26      138.63      7.26 o 
  -1  -1  13       73.78       72.57      3.50 o 
   0  -1  13       97.83      101.14      4.01 o 
   1  -1  13        7.39        5.68      1.61 o 
   2  -1  13       96.41       98.33      2.92 o 
   3  -1  13       10.25       11.65      1.76 o 
   4  -1  13       28.14       27.35      2.08 o 
   5  -1  13      181.55      174.32      4.59 o 
   6  -1  13        1.47        0.14      1.06 o 
   7  -1  13       39.38       42.14      2.78 o 
   8  -1  13       11.58       12.47      3.34 o 
   9  -1  13        5.68        5.66      1.83 o 
  -5   0  13       12.18        9.90      2.83 o 
  -4   0  13       11.00        7.73      2.41 o 
  -3   0  13        0.07       -0.73      1.60 o 
  -2   0  13        0.71        0.27      1.40 o 
  -1   0  13        3.65        3.64      1.46 o 
   0   0  13        6.72        7.90      1.93 o 
   1   0  13      109.01      103.94      3.81 o 
   2   0  13       34.04       35.45      1.90 o 
   3   0  13       29.76       32.27      1.89 o 
   4   0  13      151.10      165.22      5.14 o 
   5   0  13       34.55       31.05      2.14 o 
   6   0  13       94.81       98.82      3.43 o 
   7   0  13        1.24        2.31      1.46 o 
   8   0  13       93.41       89.44      3.52 o 
   9   0  13        0.02       -0.39      1.11 o 
  -5   1  13        0.05        0.70      1.75 o 
  -4   1  13       78.31       77.17      5.57 o 
  -3   1  13       42.82       45.60      3.31 o 
  -2   1  13       20.01       18.89      2.22 o 
  -1   1  13       65.54       64.33      4.32 o 
   0   1  13      297.40      288.36      7.24 o 
   1   1  13       45.75       53.65      2.43 o 
   2   1  13       37.82       37.48      1.89 o 
   3   1  13        2.24        1.15      0.80 o 
   4   1  13      151.76      149.07      3.92 o 
   5   1  13       36.11       34.99      2.12 o 
   6   1  13       51.86       59.10      2.63 o 
   7   1  13       69.18       75.40      3.66 o 
   8   1  13        1.00        2.52      1.23 o 
   9   1  13        0.36       -0.30      1.22 o 
  10   1  13       66.07       65.68      3.97 o 
  -5   2  13      143.83      148.50      7.94 o 
  -4   2  13       40.90       39.68      3.21 o 
  -3   2  13       34.35       36.74      3.02 o 
  -2   2  13      154.52      159.30      5.28 o 
  -1   2  13        9.26        8.91      1.64 o 
   0   2  13      340.56      338.01      6.75 o 
   1   2  13       14.37       13.95      1.51 o 
   2   2  13        3.10        3.41      0.76 o 
   3   2  13        5.48        4.69      0.92 o 
   4   2  13      125.92      129.21      5.73 o 
   5   2  13        0.13       -0.61      1.35 o 
   6   2  13        0.80        2.09      1.28 o 
   7   2  13       36.15       33.03      5.37 o 
   8   2  13       70.41       63.71      3.56 o 
   9   2  13       11.79       11.86      2.15 o 
  10   2  13        0.31       -0.48      1.56 o 
  -5   3  13       13.32       19.07      2.65 o 
  -4   3  13       19.59       19.34      2.33 o 
  -3   3  13       36.96       43.31      4.25 o 
  -2   3  13        2.04        1.76      1.28 o 
  -1   3  13       38.53       36.13      3.17 o 
   0   3  13       29.81       24.80      1.91 o 
   1   3  13        0.62       -0.22      1.21 o 
   2   3  13        0.05        0.37      1.46 o 
   3   3  13       20.07       17.58      1.45 o 
   4   3  13       28.78       27.42      1.98 o 
   5   3  13        0.00       -0.06      3.12 o 
   6   3  13       29.43       26.47      2.45 o 
   7   3  13       80.14       80.08      3.74 o 
   8   3  13       37.86       33.72      3.00 o 
   9   3  13        0.12        0.78      1.48 o 
  10   3  13        1.31       -0.10      1.48 o 
  -5   4  13       88.43       91.10      6.43 o 
  -4   4  13        4.74        3.43      2.31 o 
  -3   4  13        3.87        0.81      2.23 o 
  -2   4  13       13.08       15.44      3.26 o 
  -1   4  13       80.47       81.38      5.49 o 
   0   4  13       61.95       58.64      3.34 o 
   1   4  13       13.23       13.99      1.58 o 
   2   4  13        5.53        8.73      1.32 o 
   3   4  13       53.76       48.32      2.37 o 
   4   4  13      226.34      212.00      4.29 o 
   5   4  13       26.77       28.89      2.24 o 
   6   4  13       16.05       14.27      1.63 o 
   7   4  13        9.96        8.70      1.75 o 
   8   4  13       86.69       79.58      3.86 o 
   9   4  13      115.60      127.48      6.74 o 
  10   4  13        3.54        1.86      1.31 o 
  -5   5  13        0.17        0.20      2.01 o 
  -4   5  13       36.68       41.95      5.06 o 
  -3   5  13      202.43      200.09      9.37 o 
  -2   5  13        0.50        3.02      2.37 o 
  -1   5  13       91.68       90.92      5.82 o 
   0   5  13      160.46      154.56     10.17 o 
   1   5  13        4.56        6.28      1.27 o 
   2   5  13        6.44        4.01      1.17 o 
   3   5  13        4.53        5.12      1.19 o 
   4   5  13       18.76       21.69      1.79 o 
   5   5  13       82.35       78.42      2.93 o 
   6   5  13      141.37      137.86      3.92 o 
   7   5  13      244.14      247.32      5.61 o 
   8   5  13       23.19       17.61      1.99 o 
   9   5  13       76.96       81.20      3.28 o 
  10   5  13       15.33       14.54      1.88 o 
  11   5  13       45.50       40.90      5.07 o 
  -4   6  13       10.75       13.36      3.32 o 
  -3   6  13      207.80      207.61      9.74 o 
  -2   6  13        0.36       -0.83      2.08 o 
  -1   6  13       37.76       43.64      3.25 o 
   0   6  13       52.12       53.87      3.25 o 
   1   6  13       18.11       20.18      1.93 o 
   2   6  13       61.06       64.17      3.62 o 
   3   6  13        2.00        1.28      1.03 o 
   4   6  13      109.67       99.67      4.04 o 
   5   6  13      241.33      247.33      6.68 o 
   6   6  13       26.65       31.34      2.23 o 
   7   6  13        1.18        2.25      1.20 o 
   8   6  13       24.60       21.04      1.64 o 
   9   6  13       91.34       97.58      3.55 o 
  10   6  13       16.47       15.78      3.60 o 
  -4   7  13       43.00       42.17      5.25 o 
  -3   7  13      139.87      141.51      7.97 o 
  -2   7  13      112.52      119.87      7.34 o 
  -1   7  13       61.83       70.19      3.84 o 
   0   7  13      141.21      137.94      7.44 o 
   1   7  13      285.46      273.61      8.56 o 
   2   7  13       53.47       62.90      2.91 o 
   3   7  13       52.75       53.78      2.60 o 
   4   7  13       91.84       92.14      4.01 o 
   5   7  13      162.58      155.42      5.21 o 
   6   7  13       20.47       25.10      2.54 o 
   7   7  13       25.90       27.70      1.52 o 
   8   7  13       28.21       31.87      2.05 o 
   9   7  13       84.17       87.65      6.41 o 
  10   7  13       13.77       17.17      3.76 o 
  -3   8  13       44.24       52.73      5.77 o 
  -2   8  13       32.05       34.14      4.65 o 
  -1   8  13      183.69      195.62      6.54 o 
   0   8  13        4.41        2.75      1.74 o 
   1   8  13       30.19       25.66      2.77 o 
   2   8  13      139.31      149.92      4.03 o 
   3   8  13        0.25        1.43      0.97 o 
   4   8  13        6.49        9.22      1.29 o 
   5   8  13      395.03      391.86      9.30 o 
   6   8  13        7.40        7.65      1.18 o 
   7   8  13        1.61       -0.21      1.15 o 
   8   8  13       12.83       14.65      1.59 o 
   9   8  13        1.75        0.95      0.46 o 
  10   8  13        0.02        0.69      1.92 o 
  -3   9  13        0.26       -1.91      2.17 o 
  -1   9  13       96.36      101.95      5.31 o 
   0   9  13        0.05       -0.02      1.50 o 
   1   9  13       12.21        8.00      2.00 o 
   2   9  13       33.59       34.10      3.70 o 
   3   9  13       33.84       32.77      1.87 o 
   4   9  13       13.58       12.53      1.37 o 
   5   9  13       25.56       24.66      2.88 o 
   6   9  13       42.41       43.26      2.20 o 
   7   9  13        0.04       -0.25      0.52 o 
   8   9  13        2.46        3.73      0.78 o 
   9   9  13      158.92      162.45      3.77 o 
  -1  10  13      237.95      258.44      8.10 o 
   0  10  13        9.16       14.21      2.42 o 
   1  10  13       14.91       14.70      2.49 o 
   2  10  13      205.51      224.21      5.67 o 
   3  10  13       35.28       32.08      2.63 o 
   4  10  13        2.32        1.73      0.80 o 
   5  10  13      203.78      214.43      4.96 o 
   6  10  13       82.79       79.05      2.80 o 
   7  10  13        0.74        1.54      0.74 o 
   8  10  13        0.37       -0.09      0.95 o 
   9  10  13       12.55       15.17      1.20 o 
   0  11  13       13.77       17.32      4.37 o 
   1  11  13        4.74        6.71      3.27 o 
   2  11  13       15.17       19.05      3.20 o 
   3  11  13       75.95       81.81      2.75 o 
   4  11  13        9.36        9.59      1.38 o 
   5  11  13        9.53        8.75      1.29 o 
   6  11  13        0.01        0.66      0.70 o 
   7  11  13      173.35      190.94      5.14 o 
   8  11  13       21.95       19.61      1.67 o 
   2  12  13       95.77      109.71      6.89 o 
   3  12  13       22.55       23.21      2.72 o 
   4  12  13        7.10        9.14      1.75 o 
   5  12  13       94.49       97.78      3.51 o 
   6  12  13       62.84       58.80      4.02 o 
  -1  -4  14       17.12       15.71      3.41 o 
   0  -4  14       46.28       51.06      5.54 o 
   1  -4  14        2.75        2.10      2.03 o 
   2  -4  14        1.15        1.37      1.94 o 
   3  -4  14       16.90       16.55      1.95 o 
   4  -4  14        3.20        4.98      1.52 o 
  -3  -3  14        3.18       -2.26      1.90 o 
  -2  -3  14        5.22        6.59      2.54 o 
  -1  -3  14       62.34       65.09      5.45 o 
   0  -3  14       10.31       10.15      2.80 o 
   1  -3  14      109.56       95.92      6.13 o 
   2  -3  14        0.04       -1.91      0.95 o 
   3  -3  14        1.30        0.65      1.41 o 
   4  -3  14       29.03       28.22      2.33 o 
   5  -3  14        5.19        2.99      1.34 o 
   6  -3  14       10.84        9.44      1.74 o 
  -3  -2  14       30.22       32.41      4.40 o 
  -2  -2  14       29.47       26.86      4.01 o 
  -1  -2  14       60.37       60.53      5.03 o 
   0  -2  14        8.86        9.73      2.72 o 
   1  -2  14        0.69        1.83      1.26 o 
   2  -2  14        8.52        4.74      1.57 o 
   3  -2  14       30.29       29.48      2.28 o 
   4  -2  14       37.59       34.50      2.46 o 
   5  -2  14      113.67      108.86      3.78 o 
   6  -2  14      102.38      103.28      3.83 o 
   7  -2  14       59.31       59.03      3.28 o 
  -4  -1  14        0.75        0.52      2.03 o 
  -3  -1  14       20.90       17.63      3.35 o 
  -2  -1  14      165.42      158.72      7.99 o 
  -1  -1  14       27.37       28.10      3.89 o 
   0  -1  14       15.10       12.57      2.01 o 
   1  -1  14       15.82       19.83      1.89 o 
   2  -1  14        1.08        1.22      1.36 o 
   3  -1  14        2.92       -0.63      0.98 o 
   4  -1  14        2.77        2.25      1.20 o 
   5  -1  14      102.75      103.41      3.66 o 
   6  -1  14       89.42       89.74      3.46 o 
   7  -1  14       71.39       68.14      3.39 o 
   8  -1  14       25.64       30.63      2.56 o 
  -4   0  14       14.88       12.54      3.16 o 
  -3   0  14        5.20        6.79      2.40 o 
  -2   0  14       88.27       90.90      4.20 o 
  -1   0  14       59.16       59.67      3.32 o 
   0   0  14       45.91       46.62      3.06 o 
   1   0  14       46.68       47.85      3.03 o 
   2   0  14       65.70       66.15      2.71 o 
   3   0  14       34.87       37.23      2.47 o 
   4   0  14      139.27      139.01      6.89 o 
   5   0  14       86.37       91.05      3.29 o 
   6   0  14       43.85       35.65      2.49 o 
   7   0  14       12.82       11.39      1.65 o 
   8   0  14       64.75       68.36      3.26 o 
   9   0  14       13.07       13.58      2.53 o 
  -4   1  14       14.55       11.90      2.98 o 
  -3   1  14       16.68       21.26      4.76 o 
  -2   1  14      229.41      228.59      6.81 o 
  -1   1  14      131.52      141.33      5.02 o 
   0   1  14      338.75      336.94      8.30 o 
   1   1  14      154.23      152.52      6.91 o 
   2   1  14       17.32       18.84      1.55 o 
   3   1  14       35.66       38.69      2.24 o 
   4   1  14       63.59       64.27      2.72 o 
   5   1  14       54.68       54.52      2.68 o 
   6   1  14      225.08      219.29      5.66 o 
   7   1  14       28.45       26.92      2.21 o 
   8   1  14       66.06       66.06      4.15 o 
   9   1  14        2.56        0.38      1.51 o 
  -5   2  14        0.53        1.33      2.06 o 
  -4   2  14        9.82        9.03      1.88 o 
  -3   2  14        3.27        3.07      1.90 o 
  -2   2  14        5.79        4.92      1.56 o 
  -1   2  14        2.38        4.10      1.44 o 
   0   2  14       35.61       38.64      2.71 o 
   1   2  14       25.55       32.37      1.85 o 
   2   2  14        5.63        6.92      1.06 o 
   3   2  14       15.50       15.02      2.06 o 
   4   2  14      357.43      352.64      8.63 o 
   5   2  14      137.68      128.30      4.78 o 
   6   2  14        4.83        4.19      1.47 o 
   7   2  14        4.35        3.61      1.63 o 
   8   2  14       60.55       59.58      3.70 o 
   9   2  14       27.27       26.49      2.95 o 
  10   2  14       28.93       28.54      3.10 o 
  -4   3  14       15.36       13.72      2.14 o 
  -3   3  14       87.78       98.90      4.40 o 
  -2   3  14        0.40       -1.08      1.98 o 
  -1   3  14       11.11       12.41      3.15 o 
   0   3  14      763.76      699.17     19.95 o 
   1   3  14       99.49       89.87      3.23 o 
   2   3  14       22.78       27.69      3.97 o 
   3   3  14       35.62       36.48      2.05 o 
   4   3  14       12.98       12.38      1.51 o 
   5   3  14        7.78        4.44      1.53 o 
   6   3  14       12.24       10.87      1.89 o 
   7   3  14       48.59       45.70      3.37 o 
   8   3  14        3.64        4.59      1.74 o 
   9   3  14        1.11        0.81      1.58 o 
  10   3  14        4.02        1.23      1.67 o 
  -4   4  14        5.29        5.80      2.67 o 
  -3   4  14       34.16       35.19      4.75 o 
  -2   4  14       82.15       85.58      5.98 o 
  -1   4  14        0.49        1.19      2.05 o 
   0   4  14       46.67       41.98      4.69 o 
   1   4  14        0.06       -0.38      0.97 o 
   2   4  14        2.61        1.33      1.01 o 
   3   4  14       69.61       66.83      4.37 o 
   4   4  14      449.70      435.33     10.08 o 
   5   4  14        0.09        1.87      1.12 o 
   6   4  14        5.65        3.76      1.26 o 
   7   4  14       36.48       36.48      2.50 o 
   8   4  14      198.09      177.79      5.47 o 
   9   4  14       34.10       39.92      2.74 o 
  10   4  14       63.99       62.71      3.10 o 
  -4   5  14       51.68       54.50      5.84 o 
  -3   5  14        3.49        8.62      2.91 o 
  -2   5  14        6.51        8.68      2.90 o 
  -1   5  14       75.40       86.33      6.11 o 
   0   5  14       57.78       54.47      7.93 o 
   1   5  14        5.60        4.97      1.28 o 
   2   5  14        2.31        5.48      1.24 o 
   3   5  14       17.38       16.53      2.12 o 
   4   5  14       51.19       56.25      3.27 o 
   5   5  14       42.32       41.48      2.53 o 
   6   5  14       30.17       28.16      2.38 o 
   7   5  14       11.74       12.59      1.76 o 
   8   5  14        3.02        2.99      1.35 o 
   9   5  14       53.97       53.23      3.11 o 
  10   5  14        8.23        9.84      1.79 o 
  -4   6  14       20.43       22.49      4.18 o 
  -3   6  14       56.21       60.28      6.29 o 
  -2   6  14      292.62      286.82     11.87 o 
  -1   6  14        6.57        8.10      2.89 o 
   0   6  14       30.45       31.37      2.97 o 
   1   6  14        2.38        5.14      1.70 o 
   2   6  14      163.77      177.48      4.85 o 
   3   6  14       89.07       93.35      4.15 o 
   4   6  14      120.47      121.44      4.54 o 
   5   6  14      349.00      358.64      8.73 o 
   6   6  14       47.54       41.38      2.62 o 
   7   6  14       33.31       29.75      2.32 o 
   8   6  14      106.15      101.77      2.66 o 
   9   6  14        8.92        9.47      1.72 o 
  10   6  14        9.60       10.92      3.26 o 
  -3   7  14        5.19        9.42      2.99 o 
  -2   7  14        3.62        4.79      2.76 o 
  -1   7  14      462.60      478.42     16.46 o 
   0   7  14       27.74       28.26      7.26 o 
   1   7  14        0.73        2.52      3.51 o 
   2   7  14        1.53        1.16      1.53 o 
   3   7  14       29.19       23.90      2.62 o 
   4   7  14       57.40       57.67      3.41 o 
   5   7  14       11.25       11.74      1.99 o 
   6   7  14      193.54      194.00      6.12 o 
   7   7  14        8.31       10.38      1.28 o 
   8   7  14       36.63       37.51      1.81 o 
   9   7  14      429.01      459.66      8.96 o 
  10   7  14       85.54       85.98      6.68 o 
  -3   8  14       80.28       75.87      6.37 o 
  -2   8  14       83.55       85.06      6.49 o 
  -1   8  14        5.18        3.83      1.79 o 
   0   8  14        9.20        9.56      3.33 o 
   1   8  14       14.68       22.27      2.76 o 
   2   8  14      303.50      323.94      6.56 o 
   3   8  14       33.22       36.25      3.36 o 
   4   8  14       21.87       24.25      2.76 o 
   5   8  14      291.19      269.95      7.50 o 
   6   8  14       33.80       37.29      2.15 o 
   7   8  14        5.02        2.98      0.81 o 
   8   8  14        0.51       -0.48      1.68 o 
   9   8  14        0.01       -1.14      1.48 o 
  -2   9  14      131.66      136.29      8.31 o 
  -1   9  14       12.05       10.67      2.37 o 
   0   9  14      126.97      132.71      6.83 o 
   1   9  14        0.68        0.34      1.71 o 
   2   9  14        9.23        8.51      3.45 o 
   3   9  14       85.70       88.37      4.27 o 
   4   9  14       47.05       45.34      2.00 o 
   5   9  14       10.19        9.72      1.14 o 
   6   9  14        2.36        1.69      0.71 o 
   7   9  14       15.03       16.94      1.82 o 
   8   9  14        9.46        9.19      2.35 o 
   9   9  14      276.33      278.35      5.19 o 
  -1  10  14        0.56        2.06      2.09 o 
   0  10  14       17.50       19.07      3.98 o 
   1  10  14       46.21       53.16      5.86 o 
   2  10  14       58.93       67.80      3.41 o 
   3  10  14       11.25        9.32      1.24 o 
   4  10  14      157.39      158.92      3.84 o 
   5  10  14       52.19       58.54      2.29 o 
   6  10  14        0.00        0.31      0.67 o 
   7  10  14       12.15       13.81      2.26 o 
   8  10  14       52.15       56.63      5.25 o 
   1  11  14        8.92       12.05      2.41 o 
   2  11  14       37.15       39.38      3.64 o 
   3  11  14      138.46      154.64      5.31 o 
   4  11  14        1.26        1.61      0.90 o 
   5  11  14       51.58       49.71      2.50 o 
   6  11  14        0.45        0.28      0.71 o 
   7  11  14       14.90       19.32      2.30 o 
  -1  -3  15       24.15       26.35      4.35 o 
   0  -3  15       24.86       28.02      4.14 o 
   1  -3  15        0.18       -0.42      1.66 o 
   2  -3  15        0.80       -0.74      1.48 o 
   3  -3  15        1.45        3.11      1.41 o 
   4  -3  15       14.43       16.52      2.03 o 
  -2  -2  15        1.95        2.80      2.27 o 
  -1  -2  15        3.04        0.64      2.02 o 
   0  -2  15        6.54        6.74      2.47 o 
   1  -2  15        9.13        6.71      2.28 o 
   2  -2  15        8.11        8.24      1.55 o 
   3  -2  15        3.55        1.12      1.25 o 
   4  -2  15        0.15        0.13      1.19 o 
   5  -2  15      193.88      192.32      5.31 o 
   6  -2  15        2.09        1.92      1.44 o 
  -3  -1  15        7.67        7.18      2.68 o 
  -2  -1  15       68.61       72.40      5.67 o 
  -1  -1  15       74.94       74.71      5.58 o 
   0  -1  15        1.41        2.27      1.41 o 
   1  -1  15       62.80       68.03      7.62 o 
   2  -1  15       16.75       17.20      1.88 o 
   3  -1  15        0.23       -0.23      1.14 o 
   4  -1  15       20.69       20.90      2.11 o 
   5  -1  15        3.37        3.98      1.42 o 
   6  -1  15       17.52       12.23      1.79 o 
   7  -1  15        1.09        1.91      1.32 o 
  -3   0  15        1.06        2.29      2.06 o 
  -2   0  15        9.82        8.61      2.72 o 
  -1   0  15       81.10       87.49      4.19 o 
   0   0  15       50.46       59.85      3.49 o 
   1   0  15       33.45       32.87      4.71 o 
   2   0  15       20.51       21.00      1.97 o 
   3   0  15        0.54       -0.13      1.67 o 
   4   0  15       95.21       91.56      3.39 o 
   5   0  15       86.78       81.32      3.31 o 
   6   0  15       11.84        6.26      1.54 o 
   7   0  15      250.08      237.61      7.48 o 
   8   0  15       21.80       20.77      2.25 o 
  -3   1  15       50.24       49.86      5.28 o 
  -2   1  15      135.29      154.54      5.60 o 
  -1   1  15        0.78        0.35      1.33 o 
   0   1  15        0.02        1.27      1.38 o 
   1   1  15       79.62       77.36      3.68 o 
   2   1  15       22.74       22.69      2.28 o 
   3   1  15        0.77        0.30      1.02 o 
   4   1  15       29.23       31.44      2.29 o 
   5   1  15        2.89        2.69      1.25 o 
   6   1  15        2.26       -0.05      1.46 o 
   7   1  15        2.74        3.09      1.73 o 
   8   1  15        1.34        2.67      1.69 o 
  -4   2  15       66.01       75.69      5.73 o 
  -3   2  15        4.31        6.86      1.87 o 
  -2   2  15        3.35        2.16      1.49 o 
  -1   2  15       25.04       27.31      2.67 o 
   0   2  15       13.11       11.14      1.89 o 
   1   2  15       21.62       25.26      3.71 o 
   2   2  15       19.75       19.91      4.84 o 
   3   2  15       57.72       61.11      2.75 o 
   4   2  15      244.32      243.51      7.22 o 
   5   2  15       20.26       13.22      2.16 o 
   6   2  15        2.74        1.53      1.51 o 
   7   2  15       13.22        9.40      2.12 o 
   8   2  15        1.44        2.15      2.99 o 
   9   2  15        9.42        3.55      1.83 o 
  -4   3  15        3.82        9.86      3.06 o 
  -3   3  15        3.82        4.53      2.52 o 
  -2   3  15       97.45      112.73      7.04 o 
  -1   3  15       14.21       18.57      3.70 o 
   0   3  15       27.90       29.77      4.28 o 
   1   3  15        9.41       12.95      2.02 o 
   2   3  15       10.18       12.12      2.52 o 
   3   3  15        0.55       -1.28      2.00 o 
   4   3  15        1.05       -0.50      1.19 o 
   5   3  15      100.26       95.34      4.26 o 
   6   3  15        3.28        3.03      1.60 o 
   7   3  15        1.83        5.11      1.84 o 
   8   3  15        1.40        0.66      1.53 o 
   9   3  15        2.60        0.48      1.54 o 
  -3   4  15        0.19        6.57      2.57 o 
  -2   4  15       25.77       31.65      4.56 o 
  -1   4  15       33.11       31.47      4.54 o 
   0   4  15       79.24       85.83      6.14 o 
   1   4  15        0.05       -0.38      1.39 o 
   2   4  15       48.44       51.99      3.33 o 
   3   4  15      217.37      234.63      6.62 o 
   4   4  15       70.90       70.10      2.99 o 
   5   4  15       59.57       60.62      2.88 o 
   6   4  15       85.47       87.19      3.42 o 
   7   4  15        9.36        9.46      3.18 o 
   8   4  15       11.47       11.93      1.79 o 
   9   4  15        0.40       -0.50      1.25 o 
  -3   5  15        8.96        5.97      2.78 o 
  -2   5  15       25.34       25.25      4.24 o 
  -1   5  15      202.43      203.65      9.56 o 
   0   5  15       62.78       71.59      5.72 o 
   1   5  15       36.20       45.88      4.72 o 
   2   5  15       11.59       11.94      2.91 o 
   3   5  15        1.60        1.53      1.56 o 
   4   5  15        0.34       -1.06      1.50 o 
   5   5  15       48.75       54.01      2.90 o 
   6   5  15        1.68        0.80      1.26 o 
   7   5  15        2.17        2.67      1.41 o 
   8   5  15       30.21       28.11      2.38 o 
   9   5  15      110.83      114.60      2.70 o 
  -3   6  15       35.28       42.92      5.56 o 
  -2   6  15        2.38        2.98      2.58 o 
  -1   6  15      152.08      154.29      8.39 o 
   0   6  15       76.98       75.49      5.76 o 
   1   6  15        0.01       -1.38      1.41 o 
   2   6  15       97.63       90.91      4.25 o 
   3   6  15      281.49      287.08      8.74 o 
   4   6  15        0.11       -0.66      1.33 o 
   5   6  15        0.95        0.50      1.46 o 
   6   6  15        3.44        3.40      1.42 o 
   7   6  15      155.15      154.17      4.57 o 
   8   6  15       10.37       12.30      1.82 o 
   9   6  15       21.22       19.97      1.18 o 
  -2   7  15       25.56       25.85      4.35 o 
  -1   7  15      188.13      191.62      9.74 o 
   0   7  15       59.12       57.92      3.86 o 
   1   7  15      104.25       97.55      5.94 o 
   2   7  15        7.91        9.08      2.12 o 
   3   7  15       16.85       16.00      2.44 o 
   4   7  15       15.26       13.53      2.19 o 
   5   7  15       24.99       32.81      3.07 o 
   6   7  15       72.58       70.31      3.85 o 
   7   7  15        3.75        1.13      1.69 o 
   8   7  15       40.71       42.89      1.95 o 
   9   7  15       79.05       82.33      4.30 o 
  -2   8  15        0.69        2.99      2.77 o 
  -1   8  15      259.26      242.04     11.15 o 
   0   8  15       26.61       26.06      3.19 o 
   1   8  15       36.10       36.16      4.80 o 
   2   8  15        2.97        1.46      1.02 o 
   3   8  15       95.93       97.47      3.40 o 
   4   8  15        0.78       -0.16      1.58 o 
   5   8  15       20.96       23.79      2.79 o 
   6   8  15       86.36       75.35      4.05 o 
   7   8  15       81.74       83.88      4.18 o 
   8   8  15       29.08       30.86      1.89 o 
   9   8  15        8.29       11.12      2.38 o 
  -1   9  15       47.34       52.74      6.16 o 
   0   9  15       87.07       89.26      4.70 o 
   1   9  15       44.01       47.48      3.91 o 
   2   9  15       62.84       71.55      4.23 o 
   3   9  15        2.53        2.13      1.44 o 
   4   9  15        0.29       -0.11      1.44 o 
   5   9  15       35.43       37.68      1.97 o 
   6   9  15       28.22       28.69      1.75 o 
   7   9  15       15.18       14.66      1.42 o 
   8   9  15       24.48       22.69      1.91 o 
   0  10  15       11.80       13.35      2.60 o 
   1  10  15        0.06        0.40      1.67 o 
   2  10  15        1.18        1.57      1.26 o 
   3  10  15       20.56       20.68      1.72 o 
   4  10  15       79.69       84.85      2.82 o 
   5  10  15        2.48        1.75      0.75 o 
   6  10  15       45.06       42.89      2.23 o 
   7  10  15       12.12       11.99      1.56 o 
   3  11  15       17.15       19.59      2.11 o 
   4  11  15       28.07       29.40      2.07 o 
   5  11  15       20.76       22.76      2.00 o 
   6  11  15        5.32        4.48      1.89 o 
   0  -2  16        0.91        1.82      2.20 o 
   1  -2  16       60.51       64.99      5.38 o 
   2  -2  16        9.45       10.36      1.76 o 
   3  -2  16       14.09       11.77      3.96 o 
   4  -2  16        2.88        2.05      1.41 o 
  -1  -1  16       86.43       96.63      6.58 o 
   0  -1  16        0.52        2.38      2.04 o 
   1  -1  16       34.30       36.74      3.20 o 
   2  -1  16       49.97       47.13      2.92 o 
   3  -1  16       76.96       74.70      3.30 o 
   4  -1  16        1.38        0.45      1.24 o 
   5  -1  16       19.39       19.95      2.15 o 
   6  -1  16        0.04       -0.73      1.21 o 
  -2   0  16       69.13       61.11      5.33 o 
  -1   0  16       12.82        9.80      2.86 o 
   0   0  16        7.50        8.57      1.92 o 
   1   0  16      148.35      144.88      5.29 o 
   2   0  16       28.83       29.20      2.82 o 
   3   0  16        6.09        7.73      1.56 o 
   4   0  16        6.57        7.04      3.38 o 
   5   0  16      288.48      289.16      6.68 o 
   6   0  16       55.50       44.03      2.90 o 
   7   0  16       96.04       93.04      4.71 o 
  -2   1  16        3.97        5.91      2.36 o 
  -1   1  16       92.55      105.84      4.74 o 
   0   1  16       74.97       86.01      4.12 o 
   1   1  16        5.77        3.47      1.94 o 
   2   1  16       13.02       13.76      1.70 o 
   3   1  16       31.98       34.74      4.90 o 
   4   1  16        0.79       -0.35      1.58 o 
   5   1  16       15.03       14.23      2.34 o 
   6   1  16        4.98        5.64      2.86 o 
   7   1  16       15.59       11.82      2.27 o 
   8   1  16       27.66       26.07      3.95 o 
  -2   2  16       59.86       72.52      5.92 o 
  -1   2  16       67.16       72.35      5.81 o 
   0   2  16       14.06       10.61      3.23 o 
   1   2  16      511.04      486.66     15.92 o 
   2   2  16       13.25       12.64      2.16 o 
   3   2  16       54.56       54.72      2.87 o 
   4   2  16        0.17       -2.48      1.44 o 
   5   2  16       19.12       20.77      4.93 o 
   6   2  16        7.29        8.68      2.11 o 
   7   2  16       12.35       11.58      5.68 o 
   8   2  16       19.86       18.92      3.57 o 
  -2   3  16       14.37       16.17      3.70 o 
  -1   3  16       31.25       40.07      5.16 o 
   0   3  16      183.08      162.23      8.44 o 
   1   3  16       17.85       20.94      3.90 o 
   2   3  16        1.31       -1.13      1.58 o 
   3   3  16       41.27       40.54      3.25 o 
   4   3  16       22.04       21.33      2.75 o 
   5   3  16       10.22       10.01      1.68 o 
   6   3  16       23.69       30.40      3.25 o 
   7   3  16        5.40        3.18      2.45 o 
   8   3  16        0.00       -0.16      1.69 o 
  -2   4  16       15.90       19.47      4.10 o 
  -1   4  16       42.53       41.87      5.30 o 
   0   4  16       49.59       54.18      5.78 o 
   1   4  16      382.55      367.33     13.32 o 
   2   4  16       16.79       15.57      3.27 o 
   3   4  16        2.00        2.17      1.63 o 
   4   4  16       99.93       96.45      4.42 o 
   5   4  16        7.29        7.27      1.62 o 
   6   4  16       34.16       32.12      2.53 o 
   7   4  16        0.78        0.80      1.27 o 
   8   4  16       27.88       24.65      2.37 o 
   9   4  16        7.87        8.28      1.80 o 
  -2   5  16       18.68       25.06      4.33 o 
  -1   5  16       10.17       10.02      3.26 o 
   0   5  16       76.81       74.59      5.86 o 
   1   5  16        2.89        3.07      1.69 o 
   2   5  16        0.23        1.93      1.83 o 
   3   5  16      175.60      185.81      6.19 o 
   4   5  16       20.48       23.44      2.91 o 
   5   5  16        1.28        4.13      1.77 o 
   6   5  16      290.85      289.58      6.65 o 
   7   5  16       12.92        9.52      1.75 o 
   8   5  16       52.40       49.75      3.14 o 
   9   5  16        7.02        3.90      1.71 o 
  -2   6  16      180.89      173.90      9.43 o 
  -1   6  16       88.36       95.36      6.85 o 
   0   6  16      112.81      116.30      7.34 o 
   1   6  16       46.56       51.88      3.82 o 
   2   6  16       66.67       64.31      3.85 o 
   3   6  16       52.39       61.33      3.94 o 
   4   6  16       73.37       74.09      4.00 o 
   5   6  16      140.90      139.98      5.38 o 
   6   6  16      142.93      149.72      7.17 o 
   7   6  16       47.75       44.22      4.74 o 
   8   6  16       45.09       49.94      3.18 o 
   9   6  16       31.53       29.53      1.72 o 
  -1   7  16        7.96       12.29      3.32 o 
   0   7  16      102.86      108.76      7.37 o 
   1   7  16       61.67       58.57      4.18 o 
   2   7  16        5.35        2.43      1.76 o 
   3   7  16      235.26      233.93      8.99 o 
   4   7  16        0.72        1.07      2.93 o 
   5   7  16       10.43       13.90      2.42 o 
   6   7  16      419.30      406.87     14.11 o 
   7   7  16       16.13       18.05      2.64 o 
   8   7  16       82.48       91.65      2.81 o 
   0   8  16        1.01       -1.91      2.23 o 
   1   8  16       25.16       30.06      3.95 o 
   2   8  16       30.50       22.65      2.91 o 
   3   8  16      119.80      120.18      5.21 o 
   4   8  16        0.21       -2.60      1.57 o 
   5   8  16       79.05       80.13      4.32 o 
   6   8  16      134.16      132.60      5.40 o 
   7   8  16       18.33       12.44      2.07 o 
   8   8  16       30.99       29.03      2.22 o 
   0   9  16      251.67      273.18      8.46 o 
   1   9  16        8.01       10.20      2.44 o 
   2   9  16        1.04        0.16      1.77 o 
   3   9  16       77.34       77.48      3.61 o 
   4   9  16       30.50       31.44      2.42 o 
   5   9  16       23.29       25.83      2.31 o 
   6   9  16       99.37       94.70      4.12 o 
   7   9  16        8.54        9.62      1.16 o 
   2  10  16       34.18       37.99      3.76 o 
   3  10  16       10.31        8.95      1.28 o 
   4  10  16       49.51       50.42      2.43 o 
   5  10  16       10.43        8.01      1.39 o 
   6  10  16        5.47        3.41      0.87 o 
   3  -1  17        4.96        6.16      2.09 o 
   0   0  17      184.82      197.62      6.68 o 
   1   0  17       68.29       70.32      4.14 o 
   2   0  17       29.02       29.57      2.93 o 
   3   0  17       10.14       12.14      1.87 o 
   4   0  17       33.42       34.42      3.08 o 
   5   0  17        0.04       -0.73      1.71 o 
   0   1  17        8.76        8.59      3.18 o 
   1   1  17        8.55        4.56      2.74 o 
   2   1  17       57.79       61.02      5.32 o 
   3   1  17        8.10       10.31      4.10 o 
   4   1  17        0.04        1.54      1.85 o 
   5   1  17       65.92       53.75      4.06 o 
   6   1  17       10.99        8.86      2.27 o 
  -1   2  17       27.38       35.36      4.95 o 
   0   2  17      185.67      195.88      9.54 o 
   1   2  17      116.18      117.29      7.27 o 
   2   2  17        1.26        0.05      2.31 o 
   3   2  17        0.91       -0.06      1.64 o 
   4   2  17       75.10       78.38      3.45 o 
   5   2  17       29.99       27.64      3.76 o 
   6   2  17       39.12       40.45      3.73 o 
   7   2  17       34.57       32.32      4.60 o 
  -1   3  17        2.07       -0.93      2.29 o 
   0   3  17       22.53       25.60      4.37 o 
   1   3  17       31.88       34.62      4.70 o 
   2   3  17      263.99      278.41     15.85 o 
   3   3  17       10.38       11.23      2.21 o 
   4   3  17       86.65       96.14      3.78 o 
   5   3  17      107.98      108.22      4.44 o 
   6   3  17        0.50        0.67      1.39 o 
   7   3  17       31.42       31.41      3.28 o 
  -1   4  17        3.07        0.31      2.54 o 
   0   4  17      242.08      257.47     11.36 o 
   1   4  17        0.13       -2.34      1.98 o 
   2   4  17        0.99        1.34      1.81 o 
   3   4  17        4.19        5.59      1.93 o 
   4   4  17      120.88      116.90      4.98 o 
   5   4  17       72.54       73.73      3.44 o 
   6   4  17        5.23        4.25      1.56 o 
   7   4  17       10.84       11.48      2.44 o 
   8   4  17       28.16       27.68      2.59 o 
  -1   5  17       13.95       10.32      3.36 o 
   0   5  17        1.49        5.10      2.88 o 
   1   5  17       36.11       33.34      4.80 o 
   2   5  17      103.62      107.20      5.79 o 
   3   5  17       19.94       21.82      2.75 o 
   4   5  17      107.24      111.05      7.88 o 
   5   5  17      106.57      105.89      8.99 o 
   6   5  17      184.83      174.57      5.14 o 
   7   5  17        4.09        2.59      1.56 o 
   8   5  17        5.81        4.08      1.56 o 
  -1   6  17      102.57      114.82      7.91 o 
   0   6  17      317.69      314.06     13.12 o 
   1   6  17        0.22       -0.43      2.36 o 
   2   6  17       16.88       22.01      2.81 o 
   3   6  17        1.95        0.00      2.55 o 
   4   6  17      242.31      246.81     11.20 o 
   5   6  17       15.12       16.11      2.55 o 
   6   6  17        0.27       -1.74      1.57 o 
   7   6  17       45.80       40.32      2.95 o 
   8   6  17       23.30       19.90      2.34 o 
   0   7  17        1.46        1.77      2.63 o 
   1   7  17       44.14       44.05      3.80 o 
   2   7  17        6.25        5.51      2.09 o 
   3   7  17        4.88        3.59      2.52 o 
   4   7  17       10.09        8.90      2.18 o 
   5   7  17        9.77       11.10      2.30 o 
   6   7  17      156.67      149.86      5.84 o 
   7   7  17      204.98      208.10     19.05 o 
   1   8  17       55.73       61.16      4.47 o 
   2   8  17        0.04        1.07      1.88 o 
   3   8  17        0.76        1.79      1.96 o 
   4   8  17       91.54       96.14      4.81 o 
   5   8  17       24.51       19.33      2.83 o 
   6   8  17        1.16       -0.52      1.74 o 
   7   8  17       48.55       48.87      3.95 o 
   2   9  17       25.46       22.08      3.10 o 
   3   9  17       34.49       41.70      2.82 o 
   4   9  17       13.13       14.95      1.87 o 
   5   9  17      161.25      177.89      4.92 o 
   6   9  17        5.26        5.00      1.07 o 
   3   1  18        6.92        5.03      2.85 o 
   1   2  18       71.51       75.15      6.18 o 
   2   2  18        8.05        3.43      2.51 o 
   3   2  18       39.97       43.36      5.63 o 
   4   2  18        3.86        6.38      2.45 o 
   5   2  18       10.57       14.52      2.11 o 
   1   3  18        2.89        0.39      2.62 o 
   2   3  18       88.77       96.33      6.85 o 
   3   3  18        1.25       -0.60      1.64 o 
   4   3  18       25.00       20.37      2.75 o 
   5   3  18        4.20        2.08      1.47 o 
   6   3  18       61.12       52.65      3.36 o 
   1   4  18      106.32      108.50      7.41 o 
   2   4  18        0.66        4.86      2.87 o 
   3   4  18       72.25       73.75      4.45 o 
   4   4  18       19.49       18.92      7.16 o 
   5   4  18        5.43        4.20      1.95 o 
   6   4  18       28.49       30.63      2.88 o 
   1   5  18       18.21       21.90      4.24 o 
   2   5  18       13.67       13.02      3.59 o 
   3   5  18       60.53       58.70      4.27 o 
   4   5  18      171.81      169.01      7.58 o 
   5   5  18       10.89       11.74      6.58 o 
   6   5  18        5.09        4.34      1.95 o 
   1   6  18       48.11       57.08      6.38 o 
   2   6  18      134.91      151.11      5.95 o 
   3   6  18       30.71       29.71      3.22 o 
   4   6  18        9.00       10.84      3.50 o 
   5   6  18        9.14        9.47      2.35 o 
   6   6  18        3.12        2.97      1.93 o 
   2   7  18       12.77        9.84      2.44 o 
   3   7  18       11.63        9.57      2.40 o 
   4   7  18      104.59      112.58      5.27 o 
   5   7  18      150.51      156.46     10.38 o 
   6   7  18       10.55        8.10      2.33 o 
   4   8  18        8.87        9.53      2.51 o 
                                                 
